# Supplementary material for: Genome-wide identification and transcriptomic analysis of the MAPK family provides insights into the molecular basis of disease resistance of postharvest eggplant in response to Botrytis cinerea
Source: Front Plant Sci. 2025 Sep 24;16:1680931. doi: 10.3389/fpls.2025.1680931 (PMC12504102; doi:10.3389/fpls.2025.1680931)
Supplement: Supplementary file 1 [file Table1.xlsx]

## Sheet: Table S1
Table S1 Detailed information on the collinearity analysis of eggplant MAPK genes.
Solanum melongena		Solanum melongena			Solanum melongena		Arabidopsis			Solanum melongena		Solanum lycopersicum
Chromosome	Gene ID	Chromosome	Gene ID		Chromosome	Gene ID	Chromosome	Gene ID		Chromosome	Gene ID	Chromosome	Gene ID
1	SMEL4.1_01g004620.1.01	12	SMEL4.1_12g003870.1.01		1	SMEL4.1_01g011650.1.01	Chr1	AT1G09000.1		0	SMEL4.1_00g000910.1.01	SL4.0ch05	Solyc05g041420.4.1
1	SMEL4.1_01g035960.1.01	12	SMEL4.1_12g010660.1.01		1	SMEL4.1_01g011790.1.01	Chr1	AT1G08720.1		1	SMEL4.1_01g023970.1.01	SL4.0ch01	Solyc01g079750.3.1
1	SMEL4.1_01g002500.1.01	12	SMEL4.1_12g003140.1.01		1	SMEL4.1_01g011650.1.01	Chr1	AT1G54960.1		1	SMEL4.1_01g024720.1.01	SL4.0ch01	Solyc01g080240.4.1
1	SMEL4.1_01g002900.1.01	12	SMEL4.1_12g002850.1.01		1	SMEL4.1_01g004620.1.01	Chr2	AT2G21480.1		1	SMEL4.1_01g011790.1.01	SL4.0ch01	Solyc01g097980.3.1
1	SMEL4.1_01g014390.1.01	4	SMEL4.1_04g000880.1.01		1	SMEL4.1_01g002900.1.01	Chr2	AT2G17290.1		1	SMEL4.1_01g014390.1.01	SL4.0ch01	Solyc01g096170.4.1
2	SMEL4.1_02g008660.1.01	2	SMEL4.1_02g026000.1.01		1	SMEL4.1_01g038380.1.01	Chr2	AT2G35890.1		1	SMEL4.1_01g002500.1.01	SL4.0ch01	Solyc01g111880.4.1
2	SMEL4.1_02g026000.1.01	2	SMEL4.1_02g008660.1.01		1	SMEL4.1_01g023970.1.01	Chr3	AT3G06030.1		1	SMEL4.1_01g002900.1.01	SL4.0ch01	Solyc01g112250.4.1
2	SMEL4.1_02g005170.1.01	2	SMEL4.1_02g021390.1.01		1	SMEL4.1_01g012750.1.01	Chr3	AT3G04910.1		1	SMEL4.1_01g000290.1.01	SL4.0ch01	Solyc01g104530.3.1
2	SMEL4.1_02g021390.1.01	2	SMEL4.1_02g005170.1.01		1	SMEL4.1_01g004620.1.01	Chr4	AT4G39110.1		1	SMEL4.1_01g012750.1.01	SL4.0ch01	Solyc01g097840.3.1
2	SMEL4.1_02g008870.1.01	2	SMEL4.1_02g027550.1.01		1	SMEL4.1_01g002900.1.01	Chr4	AT4G35310.1		1	SMEL4.1_01g027970.1.01	SL4.0ch01	Solyc01g059910.3.1
2	SMEL4.1_02g027550.1.01	2	SMEL4.1_02g008870.1.01		1	SMEL4.1_01g002500.1.01	Chr4	AT4G38470.1		1	SMEL4.1_01g004620.1.01	SL4.0ch01	Solyc01g109950.5.1
2	SMEL4.1_02g016240.1.01	3	SMEL4.1_03g001510.1.01		1	SMEL4.1_01g002900.1.01	Chr4	AT4G38230.2		1	SMEL4.1_01g038380.1.01	SL4.0ch01	Solyc01g006840.3.1
2	SMEL4.1_02g011700.1.01	3	SMEL4.1_03g000960.1.01		1	SMEL4.1_01g024720.1.01	Chr5	AT5G19010.1		1	SMEL4.1_01g035960.1.01	SL4.0ch01	Solyc01g008740.2.1
2	SMEL4.1_02g022170.1.01	4	SMEL4.1_04g021710.1.01		1	SMEL4.1_01g012750.1.01	Chr5	AT5G28080.2		1	SMEL4.1_01g036370.1.01	SL4.0ch01	Solyc01g008440.3.1
2	SMEL4.1_02g027550.1.01	4	SMEL4.1_04g020210.1.01		2	SMEL4.1_02g013460.1.01	Chr1	AT1G30570.1		1	SMEL4.1_01g011650.1.01	SL4.0ch01	Solyc01g098980.5.1
2	SMEL4.1_02g010700.1.01	7	SMEL4.1_07g019430.1.01		2	SMEL4.1_02g022170.1.01	Chr2	AT2G18170.1		1	SMEL4.1_01g037640.1.01	SL4.0ch01	Solyc01g005030.4.1
3	SMEL4.1_03g001510.1.01	2	SMEL4.1_02g016240.1.01		2	SMEL4.1_02g021390.1.01	Chr2	AT2G17700.1		1	SMEL4.1_01g015420.1.01	SL4.0ch01	Solyc01g094960.3.1
3	SMEL4.1_03g000960.1.01	2	SMEL4.1_02g011700.1.01		2	SMEL4.1_02g014960.1.01	Chr2	AT2G35050.1		1	SMEL4.1_01g014390.1.01	SL4.0ch08	Solyc08g082980.2.1
3	SMEL4.1_03g029050.1.01	6	SMEL4.1_06g021080.1.01		2	SMEL4.1_02g026000.1.01	Chr3	AT3G50310.1		1	SMEL4.1_01g014390.1.01	SL4.0ch10	Solyc10g009350.4.1
3	SMEL4.1_03g023830.1.01	6	SMEL4.1_06g023470.1.01		2	SMEL4.1_02g024310.1.01	Chr3	AT3G27560.1		1	SMEL4.1_01g038380.1.01	SL4.0ch10	Solyc10g081740.3.1
3	SMEL4.1_03g028390.1.01	6	SMEL4.1_06g023040.1.01		2	SMEL4.1_02g022170.1.01	Chr4	AT4G36450.1		1	SMEL4.1_01g004620.1.01	SL4.0ch10	Solyc10g054050.3.1
4	SMEL4.1_04g000880.1.01	1	SMEL4.1_01g014390.1.01		2	SMEL4.1_02g026000.1.01	Chr4	AT4G36950.1		1	SMEL4.1_01g035960.1.01	SL4.0ch11	Solyc11g064900.2.1
4	SMEL4.1_04g021710.1.01	2	SMEL4.1_02g022170.1.01		2	SMEL4.1_02g011700.1.01	Chr4	AT4G18950.1		2	SMEL4.1_02g021390.1.01	SL4.0ch01	Solyc01g111880.4.1
4	SMEL4.1_04g020210.1.01	2	SMEL4.1_02g027550.1.01		2	SMEL4.1_02g021390.1.01	Chr4	AT4G35780.1		2	SMEL4.1_02g016240.1.01	SL4.0ch02	Solyc02g078140.3.1
4	SMEL4.1_04g002760.1.01	7	SMEL4.1_07g021700.1.01		2	SMEL4.1_02g021390.1.01	Chr4	AT4G38470.1		2	SMEL4.1_02g026370.1.01	SL4.0ch02	Solyc02g089090.3.1
4	SMEL4.1_04g002370.1.01	7	SMEL4.1_07g023150.1.01		2	SMEL4.1_02g026000.1.01	Chr5	AT5G67080.1		2	SMEL4.1_02g027550.1.01	SL4.0ch02	Solyc02g090430.3.1
4	SMEL4.1_04g002370.1.01	7	SMEL4.1_07g023150.1.01		2	SMEL4.1_02g026370.1.01	Chr5	AT5G38990.1		2	SMEL4.1_02g022170.1.01	SL4.0ch02	Solyc02g084870.3.1
4	SMEL4.1_04g002760.1.01	7	SMEL4.1_07g020660.1.01		2	SMEL4.1_02g027550.1.01	Chr5	AT5G66850.1		2	SMEL4.1_02g013460.1.01	SL4.0ch02	Solyc02g069970.4.1
6	SMEL4.1_06g004680.1.01	12	SMEL4.1_12g012720.1.01		2	SMEL4.1_02g024310.1.01	Chr5	AT5G40540.1		2	SMEL4.1_02g008660.1.01	SL4.0ch02	Solyc02g064980.1.1
6	SMEL4.1_06g021080.1.01	3	SMEL4.1_03g029050.1.01		3	SMEL4.1_03g025230.1.01	Chr1	AT1G74740.1		2	SMEL4.1_02g008870.1.01	SL4.0ch02	Solyc02g065110.3.1
6	SMEL4.1_06g023470.1.01	3	SMEL4.1_03g023830.1.01		3	SMEL4.1_03g030360.1.01	Chr1	AT1G18160.1		2	SMEL4.1_02g026000.1.01	SL4.0ch02	Solyc02g064980.1.1
6	SMEL4.1_06g023040.1.01	3	SMEL4.1_03g028390.1.01		3	SMEL4.1_03g025230.1.01	Chr1	AT1G18890.1		2	SMEL4.1_02g011700.1.01	SL4.0ch02	Solyc02g071740.3.1
7	SMEL4.1_07g019430.1.01	2	SMEL4.1_02g010700.1.01		3	SMEL4.1_03g030360.1.01	Chr1	AT1G73660.1		2	SMEL4.1_02g021390.1.01	SL4.0ch02	Solyc02g083290.4.1
7	SMEL4.1_07g021700.1.01	4	SMEL4.1_04g002760.1.01		3	SMEL4.1_03g023830.1.01	Chr3	AT3G48260.1		2	SMEL4.1_02g027550.1.01	SL4.0ch02	Solyc02g065110.3.1
7	SMEL4.1_07g023150.1.01	4	SMEL4.1_04g002370.1.01		3	SMEL4.1_03g034090.1.01	Chr3	AT3G21220.1		2	SMEL4.1_02g010700.1.01	SL4.0ch02	Solyc02g076780.3.1
7	SMEL4.1_07g023150.1.01	4	SMEL4.1_04g002370.1.01		3	SMEL4.1_03g027050.1.01	Chr5	AT5G61350.1		2	SMEL4.1_02g024310.1.01	SL4.0ch02	Solyc02g093410.4.1
7	SMEL4.1_07g020660.1.01	4	SMEL4.1_04g002760.1.01		4	SMEL4.1_04g002760.1.01	Chr1	AT1G53510.1		2	SMEL4.1_02g008660.1.01	SL4.0ch02	Solyc02g090970.1.1
9	SMEL4.1_09g001250.1.01	10	SMEL4.1_10g022610.1.01		4	SMEL4.1_04g021710.1.01	Chr2	AT2G18170.1		2	SMEL4.1_02g008870.1.01	SL4.0ch02	Solyc02g090430.3.1
10	SMEL4.1_10g000210.1.01	11	SMEL4.1_11g019190.1.01		4	SMEL4.1_04g002760.1.01	Chr3	AT3G14720.1		2	SMEL4.1_02g026000.1.01	SL4.0ch02	Solyc02g090970.1.1
10	SMEL4.1_10g022610.1.01	9	SMEL4.1_09g001250.1.01		4	SMEL4.1_04g017310.1.01	Chr4	AT4G24480.1		2	SMEL4.1_02g016240.1.01	SL4.0ch03	Solyc03g006400.3.1
11	SMEL4.1_11g019190.1.01	10	SMEL4.1_10g000210.1.01		4	SMEL4.1_04g021710.1.01	Chr4	AT4G36450.1		2	SMEL4.1_02g011700.1.01	SL4.0ch03	Solyc03g005920.4.1
11	SMEL4.1_11g023790.1.01	11	SMEL4.1_11g027360.1.01		5	SMEL4.1_05g024580.1.01	Chr1	AT1G01560.2		2	SMEL4.1_02g027550.1.01	SL4.0ch04	Solyc04g079400.3.1
11	SMEL4.1_11g027360.1.01	11	SMEL4.1_11g023790.1.01		5	SMEL4.1_05g024580.1.01	Chr2	AT2G46070.1		2	SMEL4.1_02g022170.1.01	SL4.0ch04	Solyc04g080730.3.1
11	SMEL4.1_11g004820.1.01	11	SMEL4.1_11g026050.1.01		5	SMEL4.1_05g022020.1.01	Chr3	AT3G06620.1		3	SMEL4.1_03g001510.1.01	SL4.0ch02	Solyc02g078140.3.1
11	SMEL4.1_11g026050.1.01	11	SMEL4.1_11g004820.1.01		5	SMEL4.1_05g024580.1.01	Chr4	AT4G01370.1		3	SMEL4.1_03g034090.1.01	SL4.0ch03	Solyc03g123800.3.1
12	SMEL4.1_12g003870.1.01	1	SMEL4.1_01g004620.1.01		5	SMEL4.1_05g022020.1.01	Chr5	AT5G49470.2		3	SMEL4.1_03g029050.1.01	SL4.0ch03	Solyc03g117640.1.1
12	SMEL4.1_12g010660.1.01	1	SMEL4.1_01g035960.1.01		6	SMEL4.1_06g021570.1.01	Chr1	AT1G73660.1		3	SMEL4.1_03g030360.1.01	SL4.0ch03	Solyc03g119140.4.1
12	SMEL4.1_12g003140.1.01	1	SMEL4.1_01g002500.1.01		6	SMEL4.1_06g021580.1.01	Chr1	AT1G73670.1		3	SMEL4.1_03g030750.1.01	SL4.0ch03	Solyc03g160280.1.1
12	SMEL4.1_12g002850.1.01	1	SMEL4.1_01g002900.1.01		6	SMEL4.1_06g021570.1.01	Chr1	AT1G18160.1		3	SMEL4.1_03g025230.1.01	SL4.0ch03	Solyc03g113390.3.1
12	SMEL4.1_12g012720.1.01	6	SMEL4.1_06g004680.1.01		6	SMEL4.1_06g021580.1.01	Chr1	AT1G18150.1		3	SMEL4.1_03g001510.1.01	SL4.0ch03	Solyc03g006400.3.1
					6	SMEL4.1_06g023480.1.01	Chr3	AT3G48260.1		3	SMEL4.1_03g027050.1.01	SL4.0ch03	Solyc03g115710.1.1
					6	SMEL4.1_06g021580.1.01	Chr3	AT3G18040.1		3	SMEL4.1_03g028310.1.01	SL4.0ch03	Solyc03g114310.3.1
					6	SMEL4.1_06g028700.1.01	Chr5	AT5G58350.1		3	SMEL4.1_03g028390.1.01	SL4.0ch03	Solyc03g114210.3.1
					6	SMEL4.1_06g004680.1.01	Chr5	AT5G59700.1		3	SMEL4.1_03g022960.1.01	SL4.0ch03	Solyc03g019850.3.1
					7	SMEL4.1_07g016560.1.01	Chr1	AT1G05100.1		3	SMEL4.1_03g023830.1.01	SL4.0ch03	Solyc03g112140.4.1
					7	SMEL4.1_07g020660.1.01	Chr1	AT1G53510.1		3	SMEL4.1_03g020790.1.01	SL4.0ch03	Solyc03g097920.1.1
					7	SMEL4.1_07g021700.1.01	Chr1	AT1G53510.1		3	SMEL4.1_03g029050.1.01	SL4.0ch06	Solyc06g068510.1.1
					7	SMEL4.1_07g019430.1.01	Chr2	AT2G31010.1		3	SMEL4.1_03g023830.1.01	SL4.0ch06	Solyc06g071800.4.1
					7	SMEL4.1_07g019430.1.01	Chr2	AT2G42640.1		3	SMEL4.1_03g028390.1.01	SL4.0ch06	Solyc06g071410.3.1
					7	SMEL4.1_07g020660.1.01	Chr2	AT2G42880.1		4	SMEL4.1_04g000880.1.01	SL4.0ch01	Solyc01g096170.4.1
					7	SMEL4.1_07g021700.1.01	Chr3	AT3G14720.1		4	SMEL4.1_04g021710.1.01	SL4.0ch02	Solyc02g084870.3.1
					7	SMEL4.1_07g019430.1.01	Chr3	AT3G58640.1		4	SMEL4.1_04g021710.1.01	SL4.0ch04	Solyc04g080730.3.1
					7	SMEL4.1_07g024490.1.01	Chr4	AT4G26890.1		4	SMEL4.1_04g017310.1.01	SL4.0ch04	Solyc04g076480.3.1
					7	SMEL4.1_07g024490.1.01	Chr5	AT5G55090.1		4	SMEL4.1_04g020210.1.01	SL4.0ch04	Solyc04g079400.3.1
					7	SMEL4.1_07g024910.1.01	Chr5	AT5G55560.1		4	SMEL4.1_04g002760.1.01	SL4.0ch07	Solyc07g062080.4.1
					7	SMEL4.1_07g000600.1.01	Chr5	AT5G57610.1		4	SMEL4.1_04g004830.1.01	SL4.0ch10	Solyc10g009350.4.1
					7	SMEL4.1_07g023150.1.01	Chr5	AT5G54380.1		4	SMEL4.1_04g000880.1.01	SL4.0ch10	Solyc10g009350.4.1
					8	SMEL4.1_08g024300.1.01	Chr1	AT1G01560.2		4	SMEL4.1_04g002760.1.01	SL4.0ch10	Solyc10g007500.4.1
					8	SMEL4.1_08g025500.1.01	Chr1	AT1G64630.1		4	SMEL4.1_04g002370.1.01	SL4.0ch10	Solyc10g006870.1.1
					8	SMEL4.1_08g024620.1.01	Chr1	AT1G63700.1		4	SMEL4.1_04g005850.1.01	SL4.0ch10	Solyc10g017490.3.1
					8	SMEL4.1_08g024300.1.01	Chr2	AT2G46070.1		4	SMEL4.1_04g004830.1.01	SL4.0ch10	Solyc10g009060.1.1
					8	SMEL4.1_08g024300.1.01	Chr4	AT4G11330.1		5	SMEL4.1_05g024580.1.01	SL4.0ch01	Solyc01g094960.3.1
					8	SMEL4.1_08g000240.1.01	Chr4	AT4G23650.1		5	SMEL4.1_05g018780.1.01	SL4.0ch04	Solyc04g079400.3.1
					8	SMEL4.1_08g001230.1.01	Chr4	AT4G23050.2		5	SMEL4.1_05g006260.1.01	SL4.0ch05	Solyc05g056570.3.1
					8	SMEL4.1_08g025500.1.01	Chr5	AT5G41990.1		5	SMEL4.1_05g024580.1.01	SL4.0ch05	Solyc05g049970.3.1
					9	SMEL4.1_09g019210.1.01	Chr3	AT3G22420.2		5	SMEL4.1_05g003720.1.01	SL4.0ch05	Solyc05g054680.1.1
					9	SMEL4.1_09g001250.1.01	Chr5	AT5G03730.1		5	SMEL4.1_05g004710.1.01	SL4.0ch05	Solyc05g054860.1.1
					10	SMEL4.1_10g015030.1.01	Chr1	AT1G14000.1		5	SMEL4.1_05g019180.1.01	SL4.0ch12	Solyc12g094410.3.1
					10	SMEL4.1_10g026030.1.01	Chr2	AT2G41860.1		5	SMEL4.1_05g022020.1.01	SL4.0ch12	Solyc12g099250.2.1
					10	SMEL4.1_10g000210.1.01	Chr2	AT2G01450.1		5	SMEL4.1_05g018780.1.01	SL4.0ch12	Solyc12g088940.3.1
					10	SMEL4.1_10g026030.1.01	Chr3	AT3G57530.1		6	SMEL4.1_06g021080.1.01	SL4.0ch03	Solyc03g117640.1.1
					10	SMEL4.1_10g022610.1.01	Chr5	AT5G03730.1		6	SMEL4.1_06g023040.1.01	SL4.0ch03	Solyc03g114210.3.1
					11	SMEL4.1_11g019190.1.01	Chr2	AT2G01450.1		6	SMEL4.1_06g012070.1.01	SL4.0ch03	Solyc03g025360.3.1
					12	SMEL4.1_12g013130.1.01	Chr1	AT1G07880.2		6	SMEL4.1_06g005010.1.01	SL4.0ch03	Solyc03g025360.3.1
					12	SMEL4.1_12g003870.1.01	Chr2	AT2G21480.1		6	SMEL4.1_06g021080.1.01	SL4.0ch06	Solyc06g068510.1.1
					12	SMEL4.1_12g002850.1.01	Chr2	AT2G17290.1		6	SMEL4.1_06g021570.1.01	SL4.0ch06	Solyc06g068980.4.1
					12	SMEL4.1_12g012720.1.01	Chr3	AT3G46290.1		6	SMEL4.1_06g021580.1.01	SL4.0ch06	Solyc06g068990.4.1
					12	SMEL4.1_12g002850.1.01	Chr4	AT4G38230.2		6	SMEL4.1_06g023040.1.01	SL4.0ch06	Solyc06g071410.3.1
					12	SMEL4.1_12g003140.1.01	Chr4	AT4G38470.1		6	SMEL4.1_06g028700.1.01	SL4.0ch06	Solyc06g082470.3.1
					12	SMEL4.1_12g003870.1.01	Chr4	AT4G39110.1		6	SMEL4.1_06g000710.1.01	SL4.0ch06	Solyc06g009540.1.1
					12	SMEL4.1_12g002850.1.01	Chr4	AT4G35310.1		6	SMEL4.1_06g012070.1.01	SL4.0ch06	Solyc06g036080.4.1
					12	SMEL4.1_12g010660.1.01	Chr5	AT5G12180.1		6	SMEL4.1_06g004680.1.01	SL4.0ch06	Solyc06g005230.3.1
					12	SMEL4.1_12g011580.1.01	Chr5	AT5G12480.1		6	SMEL4.1_06g004880.1.01	SL4.0ch06	Solyc06g005170.3.1
					12	SMEL4.1_12g012720.1.01	Chr5	AT5G59700.1		7	SMEL4.1_07g019430.1.01	SL4.0ch02	Solyc02g076780.3.1
										7	SMEL4.1_07g021700.1.01	SL4.0ch07	Solyc07g062080.4.1
										7	SMEL4.1_07g024490.1.01	SL4.0ch07	Solyc07g064820.1.1
										7	SMEL4.1_07g024910.1.01	SL4.0ch07	Solyc07g065250.3.1
										7	SMEL4.1_07g002610.1.01	SL4.0ch07	Solyc07g007140.3.1
										7	SMEL4.1_07g016570.1.01	SL4.0ch07	Solyc07g051860.1.1
										7	SMEL4.1_07g017710.1.01	SL4.0ch07	Solyc07g053170.4.1
										7	SMEL4.1_07g020660.1.01	SL4.0ch07	Solyc07g056350.3.1
										7	SMEL4.1_07g000600.1.01	SL4.0ch07	Solyc07g006760.4.1
										7	SMEL4.1_07g019430.1.01	SL4.0ch07	Solyc07g055130.4.1
										7	SMEL4.1_07g020530.1.01	SL4.0ch07	Solyc07g055870.4.1
										7	SMEL4.1_07g011540.1.01	SL4.0ch07	Solyc07g042680.3.1
										7	SMEL4.1_07g020660.1.01	SL4.0ch10	Solyc10g007500.4.1
										7	SMEL4.1_07g023150.1.01	SL4.0ch10	Solyc10g006870.1.1
										7	SMEL4.1_07g021700.1.01	SL4.0ch10	Solyc10g007500.4.1
										8	SMEL4.1_08g025500.1.01	SL4.0ch01	Solyc01g096170.4.1
										8	SMEL4.1_08g000240.1.01	SL4.0ch08	Solyc08g008170.4.1
										8	SMEL4.1_08g011840.1.01	SL4.0ch08	Solyc08g062140.1.1
										8	SMEL4.1_08g025500.1.01	SL4.0ch08	Solyc08g082980.2.1
										8	SMEL4.1_08g024620.1.01	SL4.0ch08	Solyc08g081210.4.1
										8	SMEL4.1_08g025400.1.01	SL4.0ch08	Solyc08g080453.2.1
										8	SMEL4.1_08g001230.1.01	SL4.0ch08	Solyc08g007910.5.1
										8	SMEL4.1_08g001230.1.01	SL4.0ch08	Solyc08g080453.2.1
										8	SMEL4.1_08g025400.1.01	SL4.0ch08	Solyc08g007910.5.1
										9	SMEL4.1_09g019210.1.01	SL4.0ch01	Solyc01g097840.3.1
										9	SMEL4.1_09g010060.1.01	SL4.0ch09	Solyc09g018060.5.1
										9	SMEL4.1_09g010100.1.01	SL4.0ch09	Solyc09g018170.4.1
										9	SMEL4.1_09g001250.1.01	SL4.0ch09	Solyc09g009090.3.1
										9	SMEL4.1_09g019210.1.01	SL4.0ch09	Solyc09g076000.3.1
										9	SMEL4.1_09g007090.1.01	SL4.0ch09	Solyc09g005550.3.1
										9	SMEL4.1_09g001250.1.01	SL4.0ch10	Solyc10g083610.2.1
										9	SMEL4.1_09g001250.1.01	SL4.0ch10	Solyc10g085570.3.1
										10	SMEL4.1_10g000210.1.01	SL4.0ch04	Solyc04g007710.3.1
										10	SMEL4.1_10g015030.1.01	SL4.0ch05	Solyc05g013070.3.1
										10	SMEL4.1_10g022610.1.01	SL4.0ch09	Solyc09g009090.3.1
										10	SMEL4.1_10g022610.1.01	SL4.0ch10	Solyc10g085570.3.1
										10	SMEL4.1_10g022610.1.01	SL4.0ch10	Solyc10g083610.2.1
										10	SMEL4.1_10g027240.1.01	SL4.0ch10	Solyc10g076900.3.1
										11	SMEL4.1_11g019190.1.01	SL4.0ch04	Solyc04g007710.3.1
										11	SMEL4.1_11g026050.1.01	SL4.0ch04	Solyc04g009800.3.1
										11	SMEL4.1_11g027360.1.01	SL4.0ch04	Solyc04g014690.3.1
										11	SMEL4.1_11g012290.1.01	SL4.0ch04	Solyc04g049160.3.1
										11	SMEL4.1_11g004820.1.01	SL4.0ch04	Solyc04g009800.3.1
										11	SMEL4.1_11g023790.1.01	SL4.0ch04	Solyc04g014690.3.1
										11	SMEL4.1_11g004820.1.01	SL4.0ch11	Solyc11g006370.2.1
										11	SMEL4.1_11g025330.1.01	SL4.0ch11	Solyc11g033270.2.1
										11	SMEL4.1_11g027360.1.01	SL4.0ch11	Solyc11g012050.1.1
										11	SMEL4.1_11g026050.1.01	SL4.0ch11	Solyc11g006370.2.1
										12	SMEL4.1_12g003870.1.01	SL4.0ch01	Solyc01g109950.5.1
										12	SMEL4.1_12g002850.1.01	SL4.0ch01	Solyc01g112250.4.1
										12	SMEL4.1_12g003140.1.01	SL4.0ch01	Solyc01g111880.4.1
										12	SMEL4.1_12g010660.1.01	SL4.0ch01	Solyc01g008740.2.1
										12	SMEL4.1_12g002090.1.01	SL4.0ch07	Solyc07g042680.3.1
										12	SMEL4.1_12g002850.1.01	SL4.0ch10	Solyc10g074570.2.1
										12	SMEL4.1_12g003140.1.01	SL4.0ch10	Solyc10g055720.2.1
										12	SMEL4.1_12g003870.1.01	SL4.0ch10	Solyc10g054050.3.1
										12	SMEL4.1_12g010660.1.01	SL4.0ch11	Solyc11g064900.2.1
										12	SMEL4.1_12g011580.1.01	SL4.0ch11	Solyc11g065660.2.1
										12	SMEL4.1_12g006000.1.01	SL4.0ch11	Solyc11g018610.2.1
										12	SMEL4.1_12g012720.1.01	SL4.0ch11	Solyc11g072910.1.1
										12	SMEL4.1_12g001740.1.01	SL4.0ch12	Solyc12g009020.2.1
										12	SMEL4.1_12g002090.1.01	SL4.0ch12	Solyc12g009340.2.1
										12	SMEL4.1_12g010660.1.01	SL4.0ch12	Solyc12g099790.3.1

## Sheet: Table S2
Table S2 Detailed information on the protein domain analysis of the eggplant MAPK family.
Protein name	SGN locus (Gene ID)	Number of amino acids	start	end	domain name
SmMAP2K1	SMEL4.1_12g001740.1.01	357	68	334	PKc_MAPKK_plant_like
SmMAP2K2	SMEL4.1_03g034090.1.01	370	73	332	PKc_MAPKK_plant_like
SmMAP2K3	SMEL4.1_03g030750.1.01	469	67	333	PKc_MAPKK_plant_like
SmMAP2K4	SMEL4.1_03g020790.1.01	325	55	321	PKc_MAPKK_plant_like
SmMAP2K5	SMEL4.1_03g022960.1.01	543	82	368	PKc_MAPKK_plant_like
SmMAPK1	SMEL4.1_00g006330.1.01	323	98	316	STKc_TEY_MAPK
SmMAPK2	SMEL4.1_01g015420.1.01	373	34	369	STKc_TEY_MAPK
SmMAPK3	SMEL4.1_01g024720.1.01	563	20	357	STKc_TDY_MAPK
SmMAPK4	SMEL4.1_02g022170.1.01	390	46	381	STKc_TEY_MAPK
SmMAPK5	SMEL4.1_04g002760.1.01	583	24	361	STKc_TDY_MAPK
SmMAPK6	SMEL4.1_04g021710.1.01	372	26	361	STKc_TEY_MAPK
SmMAPK7	SMEL4.1_05g012380.1.01	706	94	565	STKc_TDY_MAPK
SmMAPK8	SMEL4.1_05g024580.1.01	376	36	372	STKc_TEY_MAPK
SmMAPK9	SMEL4.1_06g004880.1.01	373	34	370	STKc_TEY_MAPK
SmMAPK10	SMEL4.1_06g021580.1.01	645	152	489	STKc_TDY_MAPK
SmMAPK11	SMEL4.1_07g020660.1.01	619	24	361	STKc_TDY_MAPK
SmMAPK12	SMEL4.1_07g021700.1.01	604	24	361	STKc_TDY_MAPK
SmMAPK13	SMEL4.1_08g024300.1.01	398	36	391	STKc_TEY_MAPK
SmMAPK14	SMEL4.1_10g000210.1.01	503	17	354	STKc_TDY_MAPK
SmMAPK15	SMEL4.1_11g019190.1.01	512	17	354	STKc_TDY_MAPK
SmMAPK16	SMEL4.1_12g013130.1.01	369	32	368	STKc_TEY_MAPK
SmMAP3K1	SMEL4.1_00g000910.1.01	294	30	284	STKc_MAPKKK
SmMAP3K2	SMEL4.1_00g001250.1.01	535	78	336	STKc_MAPKKK
SmMAP3K3	SMEL4.1_00g003090.1.01	757	485	731	STKc_MAP3K-like
SmMAP3K4	SMEL4.1_01g000290.1.01	792	566	781	STKc_MEKK1_plant
SmMAP3K5	SMEL4.1_01g002210.1.01	1798	1494	1755	STKc_MAP3K-like
SmMAP3K6	SMEL4.1_01g002220.1.01	1030	720	983	STKc_MAP3K-like
SmMAP3K7	SMEL4.1_01g002500.1.01	579	304	547	STKc_MAP3K-like
SmMAP3K8	SMEL4.1_01g002900.1.01	529	66	324	STKc_MAPKKK
SmMAP3K9	SMEL4.1_01g004620.1.01	878	533	719	STKc_MAP3K-like
SmMAP3K10	SMEL4.1_01g011650.1.01	668	70	333	STKc_MAPKKK
SmMAP3K11	SMEL4.1_01g011790.1.01	981	706	949	STKc_MAP3K-like
SmMAP3K12	SMEL4.1_01g012750.1.01	774	28	307	STKc_MAPKKK
SmMAP3K13	SMEL4.1_01g014390.1.01	748	140	382	STKc_MAPKKK
SmMAP3K14	SMEL4.1_01g023970.1.01	712	78	409	STKc_MAPKKK
SmMAP3K15	SMEL4.1_01g027970.1.01	850	524	718	STKc_MAP3K-like
SmMAP3K16	SMEL4.1_01g035960.1.01	542	84	342	STKc_MAPKKK
SmMAP3K17	SMEL4.1_01g036370.1.01	567	57	311	STKc_MAPKKK
SmMAP3K18	SMEL4.1_01g037640.1.01	479	61	139	STKc_MAP3K-like
SmMAP3K19	SMEL4.1_01g038380.1.01	595	135	390	STKc_MAPKKK
SmMAP3K20	SMEL4.1_02g008660.1.01	358	2	263	STKc_MAPKKK
SmMAP3K21	SMEL4.1_02g008870.1.01	622	317	578	STKc_MEKK1_plant
SmMAP3K22	SMEL4.1_02g010700.1.01	788	541	780	STKc_MAP3K-like
SmMAP3K23	SMEL4.1_02g011700.1.01	461	163	414	STKc_MAP3K-like
SmMAP3K24	SMEL4.1_02g013460.1.01	868	524	785	STKc_MAP3K-like
SmMAP3K25	SMEL4.1_02g014960.1.01	1298	1019	1276	STKc_MAP3K-like
SmMAP3K26	SMEL4.1_02g016240.1.01	505	197	446	STKc_MAP3K-like
SmMAP3K27	SMEL4.1_02g021390.1.01	815	329	572	STKc_MAP3K-like
SmMAP3K28	SMEL4.1_02g024310.1.01	353	33	287	STKc_MAP3K-like
SmMAP3K29	SMEL4.1_02g026000.1.01	360	2	264	STKc_MAPKKK
SmMAP3K30	SMEL4.1_02g026010.1.01	358	2	261	STKc_MAPKKK
SmMAP3K31	SMEL4.1_02g026020.1.01	356	2	264	STKc_MAPKKK
SmMAP3K32	SMEL4.1_02g026370.1.01	1026	674	938	STKc_MAP3K-like
SmMAP3K33	SMEL4.1_02g027550.1.01	749	330	591	STKc_MEKK1_plant
SmMAP3K34	SMEL4.1_03g001510.1.01	484	186	435	STKc_MAP3K-like
SmMAP3K35	SMEL4.1_03g023830.1.01	728	34	304	STKc_MAPKKK
SmMAP3K36	SMEL4.1_03g025230.1.01	538	55	314	STKc_MAPKKK
SmMAP3K37	SMEL4.1_03g027050.1.01	850	519	776	STKc_MAP3K-like
SmMAP3K38	SMEL4.1_03g028310.1.01	351	64	311	STKc_MAP3K-like
SmMAP3K39	SMEL4.1_03g028390.1.01	390	93	361	STKc_MAP3K-like
SmMAP3K40	SMEL4.1_03g029050.1.01	424	28	300	STKc_MAPKKK
SmMAP3K41	SMEL4.1_03g030360.1.01	1029	757	1003	STKc_MAP3K-like
SmMAP3K42	SMEL4.1_04g000880.1.01	707	51	330	STKc_MAPKKK
SmMAP3K43	SMEL4.1_04g002370.1.01	840	504	696	STKc_MAP3K-like
SmMAP3K44	SMEL4.1_04g004830.1.01	313	16	274	STKc_MAPKKK
SmMAP3K45	SMEL4.1_04g005850.1.01	393	124	375	STKc_MAP3K-like
SmMAP3K46	SMEL4.1_04g017310.1.01	956	689	937	STKc_MAP3K-like
SmMAP3K47	SMEL4.1_04g020210.1.01	687	311	551	STKc_MEKK1_plant
SmMAP3K48	SMEL4.1_05g003720.1.01	820	490	680	STKc_MAP3K-like
SmMAP3K49	SMEL4.1_05g004710.1.01	819	490	703	STKc_MAP3K-like
SmMAP3K50	SMEL4.1_05g006260.1.01	500	32	290	STKc_MAPKKK
SmMAP3K51	SMEL4.1_05g006900.1.01	300	138	300	STKc_MAP3K-like
SmMAP3K52	SMEL4.1_05g009320.1.01	362	66	334	STKc_MAP3K-like
SmMAP3K53	SMEL4.1_05g018780.1.01	666	315	555	STKc_MEKK1_plant
SmMAP3K54	SMEL4.1_05g019180.1.01	595	296	575	STKc_MAP3K-like
SmMAP3K55	SMEL4.1_05g022020.1.01	767	495	741	STKc_MAP3K-like
SmMAP3K56	SMEL4.1_06g000710.1.01	866	537	794	STKc_MAP3K-like
SmMAP3K57	SMEL4.1_06g000720.1.01	911	555	812	STKc_MAP3K-like
SmMAP3K58	SMEL4.1_06g004680.1.01	829	494	702	STKc_MAP3K-like
SmMAP3K59	SMEL4.1_06g005010.1.01	1006	409	781	STKc_MEKK1_plant
SmMAP3K60	SMEL4.1_06g012070.1.01	893	411	668	STKc_MEKK1_plant
SmMAP3K61	SMEL4.1_06g021080.1.01	420	34	307	STKc_MAPKKK
SmMAP3K62	SMEL4.1_06g021570.1.01	1014	734	980	STKc_MAP3K-like
SmMAP3K63	SMEL4.1_06g023040.1.01	464	167	435	STKc_MAP3K-like
SmMAP3K64	SMEL4.1_06g023480.1.01	651	34	288	STKc_MAPKKK
SmMAP3K65	SMEL4.1_06g024970.1.01	536	65	320	STKc_MAPKKK
SmMAP3K66	SMEL4.1_06g028700.1.01	647	34	319	STKc_MAPKKK
SmMAP3K67	SMEL4.1_07g000600.1.01	1239	973	1229	STKc_MAP3K-like
SmMAP3K68	SMEL4.1_07g002610.1.01	1422	1138	1395	STKc_MAP3K-like
SmMAP3K69	SMEL4.1_07g011540.1.01	428	266	428	STKc_MAP3K-like
SmMAP3K70	SMEL4.1_07g012120.1.01	318	138	300	STKc_MAP3K-like
SmMAP3K71	SMEL4.1_07g012220.1.01	885	538	762	STKc_MAP3K-like
SmMAP3K72	SMEL4.1_07g016560.1.01	334	2	256	STKc_MAPKKK
SmMAP3K73	SMEL4.1_07g016570.1.01	333	2	257	STKc_MAPKKK
SmMAP3K74	SMEL4.1_07g016580.1.01	555	223	474	STKc_MAPKKK
SmMAP3K75	SMEL4.1_07g016590.1.01	332	2	256	STKc_MAPKKK
SmMAP3K76	SMEL4.1_07g016600.1.01	381	2	257	STKc_MAPKKK
SmMAP3K77	SMEL4.1_07g016610.1.01	390	2	256	STKc_MAPKKK
SmMAP3K78	SMEL4.1_07g017710.1.01	603	329	583	STKc_MEKK1_plant
SmMAP3K79	SMEL4.1_07g019430.1.01	826	563	818	STKc_MAP3K-like
SmMAP3K80	SMEL4.1_07g020530.1.01	470	164	426	STKc_MAP3K-like
SmMAP3K81	SMEL4.1_07g023150.1.01	843	508	700	STKc_MAP3K-like
SmMAP3K82	SMEL4.1_07g024490.1.01	467	2	251	STKc_MAPKKK
SmMAP3K83	SMEL4.1_07g024910.1.01	307	30	280	STKc_MAPKKK
SmMAP3K84	SMEL4.1_08g000240.1.01	520	72	326	STKc_MAPKKK
SmMAP3K85	SMEL4.1_08g001230.1.01	741	537	728	STKc_MAP3K-like
SmMAP3K86	SMEL4.1_08g011840.1.01	283	18	271	STKc_MAP3K-like
SmMAP3K87	SMEL4.1_08g024620.1.01	877	408	669	STKc_MEKK1_plant
SmMAP3K88	SMEL4.1_08g025400.1.01	742	473	719	STKc_MAP3K-like
SmMAP3K89	SMEL4.1_08g025500.1.01	591	28	285	STKc_MAPKKK
SmMAP3K90	SMEL4.1_09g001250.1.01	878	587	856	STKc_MAP3K-like
SmMAP3K91	SMEL4.1_09g007090.1.01	529	60	314	STKc_MAPKKK
SmMAP3K92	SMEL4.1_09g010060.1.01	357	58	274	STKc_MAP3K-like
SmMAP3K93	SMEL4.1_09g010100.1.01	596	35	289	STKc_MAPKKK
SmMAP3K94	SMEL4.1_09g010930.1.01	888	538	728	STKc_MAP3K-like
SmMAP3K95	SMEL4.1_09g019210.1.01	731	28	281	STKc_MAPKKK
SmMAP3K96	SMEL4.1_10g010500.1.01	812	490	747	STKc_MAP3K-like
SmMAP3K97	SMEL4.1_10g015030.1.01	435	165	417	STKc_MAP3K-like
SmMAP3K98	SMEL4.1_10g019780.1.01	947	618	882	STKc_MAP3K-like
SmMAP3K99	SMEL4.1_10g020400.1.01	466	43	253	STKc_MAPKKK
SmMAP3K100	SMEL4.1_10g022610.1.01	849	581	829	STKc_MAP3K-like
SmMAP3K101	SMEL4.1_10g026030.1.01	524	53	311	STKc_MAPKKK
SmMAP3K102	SMEL4.1_10g027240.1.01	602	92	350	STKc_MAPKKK
SmMAP3K103	SMEL4.1_11g004390.1.01	608	195	452	STKc_MEKK1_plant
SmMAP3K104	SMEL4.1_11g004820.1.01	593	115	373	STKc_MAPKKK
SmMAP3K105	SMEL4.1_11g012290.1.01	510	42	300	STKc_MAPKKK
SmMAP3K106	SMEL4.1_11g023790.1.01	376	85	332	STKc_MAP3K-like
SmMAP3K107	SMEL4.1_11g025330.1.01	1445	19	301	STKc_MAPKKK
SmMAP3K108	SMEL4.1_11g026050.1.01	580	117	375	STKc_MAPKKK
SmMAP3K109	SMEL4.1_11g027360.1.01	368	78	325	STKc_MAP3K-like
SmMAP3K110	SMEL4.1_12g002090.1.01	405	132	379	STKc_MAP3K-like
SmMAP3K111	SMEL4.1_12g002850.1.01	553	90	348	STKc_MAPKKK
SmMAP3K112	SMEL4.1_12g003140.1.01	596	289	564	STKc_MAP3K-like
SmMAP3K113	SMEL4.1_12g003870.1.01	847	509	696	STKc_MAP3K-like
SmMAP3K114	SMEL4.1_12g006000.1.01	499	26	288	STKc_MAPKKK
SmMAP3K115	SMEL4.1_12g010660.1.01	541	84	342	STKc_MAPKKK
SmMAP3K116	SMEL4.1_12g011580.1.01	571	57	311	STKc_MAPKKK
SmMAP3K117	SMEL4.1_12g012720.1.01	837	502	710	STKc_MAP3K-like

## Sheet: Table S3
Table S3 Detailed information on the Cis-acting element analysis of the eggplant MAPK family.
Gene ID	Start	End	Cis-acting element
SMEL4.1_00g000910.1.01	236	248	light responsiveness
SMEL4.1_00g000910.1.01	354	366	light responsiveness
SMEL4.1_00g000910.1.01	941	953	light responsiveness
SMEL4.1_00g000910.1.01	1508	1520	light responsiveness
SMEL4.1_00g000910.1.01	1864	1884	light responsiveness
SMEL4.1_00g000910.1.01	175	195	light responsiveness
SMEL4.1_00g000910.1.01	721	735	light responsiveness
SMEL4.1_00g000910.1.01	1368	1382	light responsiveness
SMEL4.1_00g000910.1.01	824	836	light responsiveness
SMEL4.1_00g000910.1.01	1866	1878	light responsiveness
SMEL4.1_00g001250.1.01	386	398	light responsiveness
SMEL4.1_00g001250.1.01	1576	1588	light responsiveness
SMEL4.1_00g001250.1.01	819	833	light responsiveness
SMEL4.1_00g001250.1.01	821	833	light responsiveness
SMEL4.1_00g001250.1.01	907	923	light responsiveness
SMEL4.1_00g001250.1.01	1832	1852	defense and stress responsiveness
SMEL4.1_00g001250.1.01	1994	2008	gibberellin-responsiveness
SMEL4.1_00g001250.1.01	1930	1944	gibberellin-responsiveness
SMEL4.1_00g001250.1.01	83	97	abscisic acid responsiveness
SMEL4.1_00g001250.1.01	655	671	light responsiveness
SMEL4.1_00g003090.1.01	400	410	abscisic acid responsiveness
SMEL4.1_00g003090.1.01	1038	1054	light responsiveness
SMEL4.1_00g003090.1.01	673	685	auxin responsiveness
SMEL4.1_00g003090.1.01	399	411	light responsiveness
SMEL4.1_00g003090.1.01	325	341	light responsiveness
SMEL4.1_00g003090.1.01	70	82	light responsiveness
SMEL4.1_00g003090.1.01	1823	1835	light responsiveness
SMEL4.1_00g003090.1.01	1816	1834	defense and stress responsiveness
SMEL4.1_00g003090.1.01	89	101	light responsiveness
SMEL4.1_00g003090.1.01	107	119	light responsiveness
SMEL4.1_00g003090.1.01	205	217	light responsiveness
SMEL4.1_00g003090.1.01	1425	1437	light responsiveness
SMEL4.1_00g003090.1.01	1620	1632	light responsiveness
SMEL4.1_00g003090.1.01	752	770	light responsiveness
SMEL4.1_00g003090.1.01	177	191	light responsiveness
SMEL4.1_00g003090.1.01	646	656	MeJA-responsiveness
SMEL4.1_00g003090.1.01	1071	1081	MeJA-responsiveness
SMEL4.1_00g003090.1.01	646	656	MeJA-responsiveness
SMEL4.1_00g003090.1.01	1071	1081	MeJA-responsiveness
SMEL4.1_00g003090.1.01	1469	1485	light responsiveness
SMEL4.1_00g006330.1.01	846	858	light responsiveness
SMEL4.1_00g006330.1.01	974	986	light responsiveness
SMEL4.1_00g006330.1.01	1213	1225	light responsiveness
SMEL4.1_00g006330.1.01	1537	1549	light responsiveness
SMEL4.1_00g006330.1.01	1796	1808	light responsiveness
SMEL4.1_00g006330.1.01	369	379	MeJA-responsiveness
SMEL4.1_00g006330.1.01	1171	1181	MeJA-responsiveness
SMEL4.1_00g006330.1.01	1142	1154	drought responsiveness
SMEL4.1_00g006330.1.01	369	379	MeJA-responsiveness
SMEL4.1_00g006330.1.01	1171	1181	MeJA-responsiveness
SMEL4.1_00g006330.1.01	1173	1183	abscisic acid responsiveness
SMEL4.1_00g006330.1.01	457	469	light responsiveness
SMEL4.1_00g006330.1.01	1171	1183	light responsiveness
SMEL4.1_00g006330.1.01	860	874	gibberellin-responsiveness
SMEL4.1_00g006330.1.01	1473	1487	gibberellin-responsiveness
SMEL4.1_00g006330.1.01	942	962	defense and stress responsiveness
SMEL4.1_01g000290.1.01	779	793	light responsiveness
SMEL4.1_01g000290.1.01	684	694	MeJA-responsiveness
SMEL4.1_01g000290.1.01	684	694	MeJA-responsiveness
SMEL4.1_01g000290.1.01	459	471	light responsiveness
SMEL4.1_01g000290.1.01	463	475	light responsiveness
SMEL4.1_01g000290.1.01	1346	1358	light responsiveness
SMEL4.1_01g000290.1.01	358	370	light responsiveness
SMEL4.1_01g000290.1.01	351	369	defense and stress responsiveness
SMEL4.1_01g000290.1.01	1265	1279	gibberellin-responsiveness
SMEL4.1_01g000290.1.01	683	701	abscisic acid responsiveness
SMEL4.1_01g000290.1.01	821	831	abscisic acid responsiveness
SMEL4.1_01g000290.1.01	1802	1812	abscisic acid responsiveness
SMEL4.1_01g000290.1.01	1916	1934	salicylic acid responsiveness
SMEL4.1_01g000290.1.01	737	749	auxin responsiveness
SMEL4.1_01g000290.1.01	1660	1682	auxin responsiveness
SMEL4.1_01g000290.1.01	1027	1043	light responsiveness
SMEL4.1_01g000290.1.01	819	831	light responsiveness
SMEL4.1_01g000290.1.01	1797	1813	light responsiveness
SMEL4.1_01g000290.1.01	1800	1812	light responsiveness
SMEL4.1_01g000290.1.01	860	878	light responsiveness
SMEL4.1_01g002210.1.01	1216	1226	abscisic acid responsiveness
SMEL4.1_01g002210.1.01	1683	1693	abscisic acid responsiveness
SMEL4.1_01g002210.1.01	1012	1024	auxin responsiveness
SMEL4.1_01g002210.1.01	1211	1227	light responsiveness
SMEL4.1_01g002210.1.01	1214	1226	light responsiveness
SMEL4.1_01g002210.1.01	1937	1949	light responsiveness
SMEL4.1_01g002210.1.01	244	262	defense and stress responsiveness
SMEL4.1_01g002210.1.01	814	826	light responsiveness
SMEL4.1_01g002210.1.01	32	46	gibberellin-responsiveness
SMEL4.1_01g002210.1.01	75	101	light responsiveness
SMEL4.1_01g002210.1.01	1548	1560	light responsiveness
SMEL4.1_01g002210.1.01	1619	1631	light responsiveness
SMEL4.1_01g002210.1.01	290	302	low-temperature responsiveness
SMEL4.1_01g002210.1.01	106	118	light responsiveness
SMEL4.1_01g002210.1.01	167	179	light responsiveness
SMEL4.1_01g002210.1.01	505	517	light responsiveness
SMEL4.1_01g002210.1.01	1531	1543	light responsiveness
SMEL4.1_01g002210.1.01	1516	1530	light responsiveness
SMEL4.1_01g002210.1.01	441	451	MeJA-responsiveness
SMEL4.1_01g002210.1.01	896	906	MeJA-responsiveness
SMEL4.1_01g002210.1.01	1681	1693	light responsiveness
SMEL4.1_01g002210.1.01	441	451	MeJA-responsiveness
SMEL4.1_01g002210.1.01	896	906	MeJA-responsiveness
SMEL4.1_01g002220.1.01	1689	1699	MeJA-responsiveness
SMEL4.1_01g002220.1.01	139	151	drought responsiveness
SMEL4.1_01g002220.1.01	695	707	drought responsiveness
SMEL4.1_01g002220.1.01	212	228	light responsiveness
SMEL4.1_01g002220.1.01	1033	1049	light responsiveness
SMEL4.1_01g002220.1.01	1242	1258	light responsiveness
SMEL4.1_01g002220.1.01	1689	1699	MeJA-responsiveness
SMEL4.1_01g002220.1.01	879	897	light responsiveness
SMEL4.1_01g002220.1.01	1692	1704	light responsiveness
SMEL4.1_01g002220.1.01	1333	1351	defense and stress responsiveness
SMEL4.1_01g002220.1.01	654	666	light responsiveness
SMEL4.1_01g002220.1.01	712	726	gibberellin-responsiveness
SMEL4.1_01g002220.1.01	431	443	light responsiveness
SMEL4.1_01g002220.1.01	1792	1804	light responsiveness
SMEL4.1_01g002220.1.01	1794	1804	abscisic acid responsiveness
SMEL4.1_01g002500.1.01	69	79	MeJA-responsiveness
SMEL4.1_01g002500.1.01	1187	1197	MeJA-responsiveness
SMEL4.1_01g002500.1.01	1617	1627	MeJA-responsiveness
SMEL4.1_01g002500.1.01	1652	1662	MeJA-responsiveness
SMEL4.1_01g002500.1.01	1722	1732	MeJA-responsiveness
SMEL4.1_01g002500.1.01	1769	1783	light responsiveness
SMEL4.1_01g002500.1.01	1778	1798	light responsiveness
SMEL4.1_01g002500.1.01	1829	1845	light responsiveness
SMEL4.1_01g002500.1.01	69	79	MeJA-responsiveness
SMEL4.1_01g002500.1.01	1187	1197	MeJA-responsiveness
SMEL4.1_01g002500.1.01	1617	1627	MeJA-responsiveness
SMEL4.1_01g002500.1.01	1652	1662	MeJA-responsiveness
SMEL4.1_01g002500.1.01	1722	1732	MeJA-responsiveness
SMEL4.1_01g002500.1.01	19	31	low-temperature responsiveness
SMEL4.1_01g002500.1.01	60	72	light responsiveness
SMEL4.1_01g002500.1.01	1534	1546	light responsiveness
SMEL4.1_01g002500.1.01	1750	1774	gibberellin-responsiveness and light responsiveness
SMEL4.1_01g002500.1.01	1694	1704	abscisic acid responsiveness
SMEL4.1_01g002500.1.01	1720	1730	abscisic acid responsiveness
SMEL4.1_01g002500.1.01	2007	2017	abscisic acid responsiveness
SMEL4.1_01g002500.1.01	1016	1032	light responsiveness
SMEL4.1_01g002500.1.01	1693	1705	light responsiveness
SMEL4.1_01g002500.1.01	1719	1731	light responsiveness
SMEL4.1_01g002500.1.01	2005	2017	light responsiveness
SMEL4.1_01g002900.1.01	1908	1922	light responsiveness
SMEL4.1_01g002900.1.01	1340	1356	light responsiveness
SMEL4.1_01g002900.1.01	1896	1908	drought responsiveness
SMEL4.1_01g002900.1.01	104	116	light responsiveness
SMEL4.1_01g002900.1.01	687	699	light responsiveness
SMEL4.1_01g002900.1.01	1004	1016	light responsiveness
SMEL4.1_01g002900.1.01	677	689	low-temperature responsiveness
SMEL4.1_01g002900.1.01	1066	1084	defense and stress responsiveness
SMEL4.1_01g002900.1.01	1394	1406	light responsiveness
SMEL4.1_01g002900.1.01	833	849	light responsiveness
SMEL4.1_01g002900.1.01	256	268	auxin responsiveness
SMEL4.1_01g002900.1.01	1536	1548	auxin responsiveness
SMEL4.1_01g002900.1.01	1818	1834	light responsiveness
SMEL4.1_01g002900.1.01	1361	1379	salicylic acid responsiveness
SMEL4.1_01g004620.1.01	16	30	light responsiveness
SMEL4.1_01g004620.1.01	1125	1139	light responsiveness
SMEL4.1_01g004620.1.01	579	595	light responsiveness
SMEL4.1_01g004620.1.01	264	276	light responsiveness
SMEL4.1_01g004620.1.01	1328	1342	light responsiveness
SMEL4.1_01g004620.1.01	1330	1342	light responsiveness
SMEL4.1_01g004620.1.01	1763	1777	light responsiveness
SMEL4.1_01g004620.1.01	1765	1777	light responsiveness
SMEL4.1_01g004620.1.01	545	557	low-temperature responsiveness
SMEL4.1_01g004620.1.01	892	904	low-temperature responsiveness
SMEL4.1_01g004620.1.01	1556	1568	light responsiveness
SMEL4.1_01g004620.1.01	1611	1623	light responsiveness
SMEL4.1_01g004620.1.01	1168	1186	defense and stress responsiveness
SMEL4.1_01g004620.1.01	409	421	light responsiveness
SMEL4.1_01g004620.1.01	1508	1520	light responsiveness
SMEL4.1_01g004620.1.01	1340	1352	light responsiveness
SMEL4.1_01g004620.1.01	810	822	auxin responsiveness
SMEL4.1_01g004620.1.01	1736	1748	auxin responsiveness
SMEL4.1_01g004620.1.01	1342	1352	abscisic acid responsiveness
SMEL4.1_01g004620.1.01	1416	1434	salicylic acid responsiveness
SMEL4.1_01g011650.1.01	217	229	light responsiveness
SMEL4.1_01g011650.1.01	1500	1512	light responsiveness
SMEL4.1_01g011650.1.01	375	389	gibberellin-responsiveness
SMEL4.1_01g011650.1.01	1407	1423	light responsiveness
SMEL4.1_01g011650.1.01	1767	1785	salicylic acid responsiveness
SMEL4.1_01g011650.1.01	90	108	light responsiveness
SMEL4.1_01g011650.1.01	1493	1503	MeJA-responsiveness
SMEL4.1_01g011650.1.01	1493	1503	MeJA-responsiveness
SMEL4.1_01g011650.1.01	91	109	light responsiveness
SMEL4.1_01g011650.1.01	92	110	light responsiveness
SMEL4.1_01g011790.1.01	832	842	MeJA-responsiveness
SMEL4.1_01g011790.1.01	835	845	MeJA-responsiveness
SMEL4.1_01g011790.1.01	1420	1430	MeJA-responsiveness
SMEL4.1_01g011790.1.01	898	910	light responsiveness
SMEL4.1_01g011790.1.01	1064	1076	light responsiveness
SMEL4.1_01g011790.1.01	1408	1420	light responsiveness
SMEL4.1_01g011790.1.01	1264	1284	light responsiveness
SMEL4.1_01g011790.1.01	1437	1455	defense and stress responsiveness
SMEL4.1_01g011790.1.01	832	842	MeJA-responsiveness
SMEL4.1_01g011790.1.01	835	845	MeJA-responsiveness
SMEL4.1_01g011790.1.01	1420	1430	MeJA-responsiveness
SMEL4.1_01g011790.1.01	894	920	light responsiveness
SMEL4.1_01g011790.1.01	251	267	light responsiveness
SMEL4.1_01g012750.1.01	1804	1814	abscisic acid responsiveness
SMEL4.1_01g012750.1.01	308	320	auxin responsiveness
SMEL4.1_01g012750.1.01	1471	1483	auxin responsiveness
SMEL4.1_01g012750.1.01	1801	1817	light responsiveness
SMEL4.1_01g012750.1.01	298	316	defense and stress responsiveness
SMEL4.1_01g012750.1.01	46	60	gibberellin-responsiveness
SMEL4.1_01g012750.1.01	565	577	light responsiveness
SMEL4.1_01g012750.1.01	1500	1512	light responsiveness
SMEL4.1_01g012750.1.01	957	971	light responsiveness
SMEL4.1_01g012750.1.01	1803	1815	light responsiveness
SMEL4.1_01g012750.1.01	1948	1960	drought responsiveness
SMEL4.1_01g012750.1.01	266	282	light responsiveness
SMEL4.1_01g014390.1.01	1438	1464	light responsiveness
SMEL4.1_01g014390.1.01	1638	1656	wound responsiveness
SMEL4.1_01g014390.1.01	1414	1426	light responsiveness
SMEL4.1_01g014390.1.01	1836	1850	light responsiveness
SMEL4.1_01g014390.1.01	149	161	light responsiveness
SMEL4.1_01g014390.1.01	195	207	light responsiveness
SMEL4.1_01g014390.1.01	1145	1157	light responsiveness
SMEL4.1_01g014390.1.01	1842	1854	light responsiveness
SMEL4.1_01g014390.1.01	41	59	light responsiveness
SMEL4.1_01g014390.1.01	1600	1612	drought responsiveness
SMEL4.1_01g014390.1.01	475	485	abscisic acid responsiveness
SMEL4.1_01g014390.1.01	1529	1549	salicylic acid responsiveness
SMEL4.1_01g014390.1.01	1953	1965	auxin responsiveness
SMEL4.1_01g014390.1.01	1726	1742	light responsiveness
SMEL4.1_01g014390.1.01	296	312	light responsiveness
SMEL4.1_01g014390.1.01	474	486	light responsiveness
SMEL4.1_01g014390.1.01	761	779	light responsiveness
SMEL4.1_01g015420.1.01	1982	2000	defense and stress responsiveness
SMEL4.1_01g015420.1.01	686	698	light responsiveness
SMEL4.1_01g015420.1.01	1596	1614	salicylic acid responsiveness
SMEL4.1_01g015420.1.01	208	226	abscisic acid responsiveness
SMEL4.1_01g015420.1.01	213	225	abscisic acid responsiveness
SMEL4.1_01g015420.1.01	215	225	abscisic acid responsiveness
SMEL4.1_01g015420.1.01	244	254	abscisic acid responsiveness
SMEL4.1_01g015420.1.01	274	284	abscisic acid responsiveness
SMEL4.1_01g015420.1.01	1728	1738	abscisic acid responsiveness
SMEL4.1_01g015420.1.01	205	227	light responsiveness
SMEL4.1_01g015420.1.01	208	226	light responsiveness
SMEL4.1_01g015420.1.01	213	225	light responsiveness
SMEL4.1_01g015420.1.01	239	255	light responsiveness
SMEL4.1_01g015420.1.01	242	254	light responsiveness
SMEL4.1_01g015420.1.01	273	285	light responsiveness
SMEL4.1_01g015420.1.01	1726	1738	light responsiveness
SMEL4.1_01g015420.1.01	1472	1484	auxin responsiveness
SMEL4.1_01g015420.1.01	1485	1503	light responsiveness
SMEL4.1_01g015420.1.01	276	286	MeJA-responsiveness
SMEL4.1_01g015420.1.01	1463	1473	MeJA-responsiveness
SMEL4.1_01g015420.1.01	1726	1736	MeJA-responsiveness
SMEL4.1_01g015420.1.01	276	286	MeJA-responsiveness
SMEL4.1_01g015420.1.01	1463	1473	MeJA-responsiveness
SMEL4.1_01g015420.1.01	1726	1736	MeJA-responsiveness
SMEL4.1_01g015420.1.01	213	225	light responsiveness
SMEL4.1_01g015420.1.01	1186	1198	low-temperature responsiveness
SMEL4.1_01g015420.1.01	1666	1678	light responsiveness
SMEL4.1_01g015420.1.01	1687	1699	light responsiveness
SMEL4.1_01g023970.1.01	1113	1131	salicylic acid responsiveness
SMEL4.1_01g023970.1.01	1790	1808	salicylic acid responsiveness
SMEL4.1_01g023970.1.01	1988	2002	light responsiveness
SMEL4.1_01g023970.1.01	113	125	auxin responsiveness
SMEL4.1_01g023970.1.01	762	774	auxin responsiveness
SMEL4.1_01g023970.1.01	1798	1812	auxin responsiveness
SMEL4.1_01g023970.1.01	51	69	defense and stress responsiveness
SMEL4.1_01g023970.1.01	336	354	defense and stress responsiveness
SMEL4.1_01g023970.1.01	905	917	light responsiveness
SMEL4.1_01g023970.1.01	1615	1627	light responsiveness
SMEL4.1_01g023970.1.01	1627	1639	light responsiveness
SMEL4.1_01g023970.1.01	645	657	light responsiveness
SMEL4.1_01g023970.1.01	1467	1485	light responsiveness
SMEL4.1_01g023970.1.01	124	138	light responsiveness
SMEL4.1_01g023970.1.01	1067	1079	drought responsiveness
SMEL4.1_01g024720.1.01	941	957	light responsiveness
SMEL4.1_01g024720.1.01	1314	1332	light responsiveness
SMEL4.1_01g024720.1.01	1150	1168	salicylic acid responsiveness
SMEL4.1_01g024720.1.01	821	841	light responsiveness
SMEL4.1_01g024720.1.01	864	882	light responsiveness
SMEL4.1_01g024720.1.01	870	888	light responsiveness
SMEL4.1_01g024720.1.01	1923	1937	light responsiveness
SMEL4.1_01g024720.1.01	253	265	drought responsiveness
SMEL4.1_01g024720.1.01	722	734	drought responsiveness
SMEL4.1_01g024720.1.01	1007	1019	drought responsiveness
SMEL4.1_01g024720.1.01	1949	1961	drought responsiveness
SMEL4.1_01g024720.1.01	1767	1781	light responsiveness
SMEL4.1_01g024720.1.01	104	116	light responsiveness
SMEL4.1_01g024720.1.01	339	351	light responsiveness
SMEL4.1_01g024720.1.01	735	747	light responsiveness
SMEL4.1_01g027970.1.01	884	894	abscisic acid responsiveness
SMEL4.1_01g027970.1.01	884	902	abscisic acid responsiveness
SMEL4.1_01g027970.1.01	889	901	abscisic acid responsiveness
SMEL4.1_01g027970.1.01	891	901	abscisic acid responsiveness
SMEL4.1_01g027970.1.01	165	177	light responsiveness
SMEL4.1_01g027970.1.01	376	388	light responsiveness
SMEL4.1_01g027970.1.01	688	700	light responsiveness
SMEL4.1_01g027970.1.01	766	778	light responsiveness
SMEL4.1_01g027970.1.01	1033	1045	light responsiveness
SMEL4.1_01g027970.1.01	1167	1179	light responsiveness
SMEL4.1_01g027970.1.01	1270	1282	light responsiveness
SMEL4.1_01g027970.1.01	1339	1351	light responsiveness
SMEL4.1_01g027970.1.01	1727	1739	light responsiveness
SMEL4.1_01g027970.1.01	1737	1749	light responsiveness
SMEL4.1_01g027970.1.01	1023	1035	light responsiveness
SMEL4.1_01g027970.1.01	800	816	light responsiveness
SMEL4.1_01g027970.1.01	878	894	light responsiveness
SMEL4.1_01g027970.1.01	879.5	900.5	light responsiveness
SMEL4.1_01g027970.1.01	884	902	light responsiveness
SMEL4.1_01g027970.1.01	889	901	light responsiveness
SMEL4.1_01g027970.1.01	1019	1033	light responsiveness
SMEL4.1_01g027970.1.01	910	922	light responsiveness
SMEL4.1_01g027970.1.01	1946	1964	light responsiveness
SMEL4.1_01g027970.1.01	882	894	light responsiveness
SMEL4.1_01g027970.1.01	889	901	light responsiveness
SMEL4.1_01g035960.1.01	1194	1220	light responsiveness
SMEL4.1_01g035960.1.01	263	275	light responsiveness
SMEL4.1_01g035960.1.01	1116	1128	light responsiveness
SMEL4.1_01g035960.1.01	1479	1491	light responsiveness
SMEL4.1_01g035960.1.01	198	212	light responsiveness
SMEL4.1_01g035960.1.01	1767	1781	light responsiveness
SMEL4.1_01g035960.1.01	459	477	light responsiveness
SMEL4.1_01g035960.1.01	1393	1409	light responsiveness
SMEL4.1_01g035960.1.01	1754	1766	auxin responsiveness
SMEL4.1_01g036370.1.01	1673	1685	drought responsiveness
SMEL4.1_01g036370.1.01	1307	1321	light responsiveness
SMEL4.1_01g036370.1.01	1625	1639	light responsiveness
SMEL4.1_01g036370.1.01	575	587	light responsiveness
SMEL4.1_01g036370.1.01	239	251	light responsiveness
SMEL4.1_01g036370.1.01	254	266	light responsiveness
SMEL4.1_01g036370.1.01	1014	1026	light responsiveness
SMEL4.1_01g036370.1.01	1004	1016	light responsiveness
SMEL4.1_01g036370.1.01	1075	1089	light responsiveness
SMEL4.1_01g036370.1.01	1077	1089	light responsiveness
SMEL4.1_01g036370.1.01	1691	1705	gibberellin-responsiveness
SMEL4.1_01g036370.1.01	111	127	light responsiveness
SMEL4.1_01g036370.1.01	576	586	abscisic acid responsiveness
SMEL4.1_01g037640.1.01	850	866	light responsiveness
SMEL4.1_01g037640.1.01	126	138	light responsiveness
SMEL4.1_01g037640.1.01	1469	1481	light responsiveness
SMEL4.1_01g037640.1.01	1572	1584	light responsiveness
SMEL4.1_01g037640.1.01	403	413	MeJA-responsiveness
SMEL4.1_01g037640.1.01	522	538	light responsiveness
SMEL4.1_01g037640.1.01	496	516	light responsiveness
SMEL4.1_01g037640.1.01	619	633	light responsiveness
SMEL4.1_01g037640.1.01	1245	1259	light responsiveness
SMEL4.1_01g037640.1.01	157	169	light responsiveness
SMEL4.1_01g037640.1.01	1886	1898	light responsiveness
SMEL4.1_01g037640.1.01	403	413	MeJA-responsiveness
SMEL4.1_01g037640.1.01	152	170	abscisic acid responsiveness
SMEL4.1_01g037640.1.01	157	169	abscisic acid responsiveness
SMEL4.1_01g037640.1.01	159	169	abscisic acid responsiveness
SMEL4.1_01g037640.1.01	1887	1897	abscisic acid responsiveness
SMEL4.1_01g037640.1.01	1862	1882	light responsiveness
SMEL4.1_01g037640.1.01	150	170	light responsiveness
SMEL4.1_01g037640.1.01	152	170	light responsiveness
SMEL4.1_01g037640.1.01	157	169	light responsiveness
SMEL4.1_01g037640.1.01	1646	1658	light responsiveness
SMEL4.1_01g037640.1.01	1488	1504	light responsiveness
SMEL4.1_01g037640.1.01	1615	1633	defense and stress responsiveness
SMEL4.1_01g037640.1.01	396	408	light responsiveness
SMEL4.1_01g037640.1.01	1618	1630	light responsiveness
SMEL4.1_01g038380.1.01	764	782	defense and stress responsiveness
SMEL4.1_01g038380.1.01	935	953	defense and stress responsiveness
SMEL4.1_01g038380.1.01	764	776	auxin responsiveness
SMEL4.1_01g038380.1.01	935	947	auxin responsiveness
SMEL4.1_01g038380.1.01	100	118	salicylic acid responsiveness
SMEL4.1_01g038380.1.01	226	246	light responsiveness
SMEL4.1_01g038380.1.01	1596	1614	light responsiveness
SMEL4.1_01g038380.1.01	1618	1632	light responsiveness
SMEL4.1_01g038380.1.01	1614	1632	light responsiveness
SMEL4.1_01g038380.1.01	1864	1882	light responsiveness
SMEL4.1_01g038380.1.01	1985	1997	light responsiveness
SMEL4.1_01g038380.1.01	1502	1520	light responsiveness
SMEL4.1_02g008870.1.01	1996	2008	light responsiveness
SMEL4.1_02g008870.1.01	1538	1550	auxin responsiveness
SMEL4.1_02g008870.1.01	1909	1921	light responsiveness
SMEL4.1_02g008870.1.01	1966	1978	light responsiveness
SMEL4.1_02g008870.1.01	1560	1578	salicylic acid responsiveness
SMEL4.1_02g008870.1.01	1853	1871	abscisic acid responsiveness
SMEL4.1_02g008870.1.01	1997	2007	abscisic acid responsiveness
SMEL4.1_02g008870.1.01	1999	2009	MeJA-responsiveness
SMEL4.1_02g008870.1.01	1999	2009	MeJA-responsiveness
SMEL4.1_02g010700.1.01	722	734	light responsiveness
SMEL4.1_02g010700.1.01	734	746	light responsiveness
SMEL4.1_02g010700.1.01	1851	1863	light responsiveness
SMEL4.1_02g010700.1.01	1863	1875	light responsiveness
SMEL4.1_02g010700.1.01	175	193	salicylic acid responsiveness
SMEL4.1_02g010700.1.01	442	460	salicylic acid responsiveness
SMEL4.1_02g010700.1.01	614	632	salicylic acid responsiveness
SMEL4.1_02g010700.1.01	1304	1322	salicylic acid responsiveness
SMEL4.1_02g010700.1.01	1571	1589	salicylic acid responsiveness
SMEL4.1_02g010700.1.01	1743	1761	salicylic acid responsiveness
SMEL4.1_02g010700.1.01	329	345	light responsiveness
SMEL4.1_02g010700.1.01	1458	1474	light responsiveness
SMEL4.1_02g010700.1.01	563	581	defense and stress responsiveness
SMEL4.1_02g010700.1.01	1692	1710	defense and stress responsiveness
SMEL4.1_02g010700.1.01	971	983	drought responsiveness
SMEL4.1_02g010700.1.01	844	858	gibberellin-responsiveness
SMEL4.1_02g010700.1.01	1973	1987	gibberellin-responsiveness
SMEL4.1_02g011700.1.01	1422	1432	MeJA-responsiveness
SMEL4.1_02g011700.1.01	1643	1657	light responsiveness
SMEL4.1_02g011700.1.01	1376	1388	light responsiveness
SMEL4.1_02g011700.1.01	1726	1738	light responsiveness
SMEL4.1_02g011700.1.01	1927	1939	light responsiveness
SMEL4.1_02g011700.1.01	1387	1399	drought responsiveness
SMEL4.1_02g011700.1.01	1677	1689	drought responsiveness
SMEL4.1_02g011700.1.01	1422	1432	MeJA-responsiveness
SMEL4.1_02g011700.1.01	482	496	light responsiveness
SMEL4.1_02g011700.1.01	1931	1943	low-temperature responsiveness
SMEL4.1_02g011700.1.01	162	174	light responsiveness
SMEL4.1_02g011700.1.01	270	282	light responsiveness
SMEL4.1_02g011700.1.01	366	378	light responsiveness
SMEL4.1_02g011700.1.01	1004	1020	light responsiveness
SMEL4.1_02g011700.1.01	1377	1387	abscisic acid responsiveness
SMEL4.1_02g011700.1.01	1727	1737	abscisic acid responsiveness
SMEL4.1_02g011700.1.01	1928	1938	abscisic acid responsiveness
SMEL4.1_02g013460.1.01	1570	1580	MeJA-responsiveness
SMEL4.1_02g013460.1.01	1570	1580	MeJA-responsiveness
SMEL4.1_02g013460.1.01	135	153	light responsiveness
SMEL4.1_02g013460.1.01	156	168	light responsiveness
SMEL4.1_02g013460.1.01	494	506	light responsiveness
SMEL4.1_02g013460.1.01	1325	1337	light responsiveness
SMEL4.1_02g013460.1.01	1720	1734	light responsiveness
SMEL4.1_02g013460.1.01	1880	1898	defense and stress responsiveness
SMEL4.1_02g013460.1.01	770	786	light responsiveness
SMEL4.1_02g013460.1.01	187	199	light responsiveness
SMEL4.1_02g013460.1.01	1115	1127	light responsiveness
SMEL4.1_02g013460.1.01	120	138	light responsiveness
SMEL4.1_02g013460.1.01	188	198	abscisic acid responsiveness
SMEL4.1_02g014960.1.01	320	332	light responsiveness
SMEL4.1_02g014960.1.01	979	991	light responsiveness
SMEL4.1_02g014960.1.01	1718	1730	light responsiveness
SMEL4.1_02g014960.1.01	1520	1532	light responsiveness
SMEL4.1_02g014960.1.01	1656	1668	light responsiveness
SMEL4.1_02g014960.1.01	651	661	MeJA-responsiveness
SMEL4.1_02g014960.1.01	681	691	MeJA-responsiveness
SMEL4.1_02g014960.1.01	1757	1767	MeJA-responsiveness
SMEL4.1_02g014960.1.01	819	831	drought responsiveness
SMEL4.1_02g014960.1.01	651	661	MeJA-responsiveness
SMEL4.1_02g014960.1.01	681	691	MeJA-responsiveness
SMEL4.1_02g014960.1.01	1757	1767	MeJA-responsiveness
SMEL4.1_02g014960.1.01	97	111	light responsiveness
SMEL4.1_02g014960.1.01	486	498	auxin responsiveness
SMEL4.1_02g014960.1.01	604	616	light responsiveness
SMEL4.1_02g014960.1.01	606	616	abscisic acid responsiveness
SMEL4.1_02g014960.1.01	1106	1120	abscisic acid responsiveness
SMEL4.1_02g014960.1.01	1367	1387	defense and stress responsiveness
SMEL4.1_02g014960.1.01	1208	1222	gibberellin-responsiveness
SMEL4.1_02g016240.1.01	567	579	light responsiveness
SMEL4.1_02g016240.1.01	571	583	light responsiveness
SMEL4.1_02g016240.1.01	592	604	light responsiveness
SMEL4.1_02g016240.1.01	652	664	light responsiveness
SMEL4.1_02g016240.1.01	994	1006	light responsiveness
SMEL4.1_02g016240.1.01	1167	1179	light responsiveness
SMEL4.1_02g016240.1.01	190	202	light responsiveness
SMEL4.1_02g016240.1.01	1406	1420	light responsiveness
SMEL4.1_02g016240.1.01	492	502	abscisic acid responsiveness
SMEL4.1_02g016240.1.01	1147	1167	light responsiveness
SMEL4.1_02g016240.1.01	490	502	light responsiveness
SMEL4.1_02g016240.1.01	1157	1169	light responsiveness
SMEL4.1_02g016240.1.01	1242	1260	defense and stress responsiveness
SMEL4.1_02g021390.1.01	553	567	gibberellin-responsiveness
SMEL4.1_02g021390.1.01	1430	1444	gibberellin-responsiveness
SMEL4.1_02g021390.1.01	113	131	defense and stress responsiveness
SMEL4.1_02g021390.1.01	981	997	light responsiveness
SMEL4.1_02g021390.1.01	1666	1684	salicylic acid responsiveness
SMEL4.1_02g021390.1.01	1825	1843	salicylic acid responsiveness
SMEL4.1_02g021390.1.01	1655	1665	abscisic acid responsiveness
SMEL4.1_02g021390.1.01	787	797	MeJA-responsiveness
SMEL4.1_02g021390.1.01	1881	1891	MeJA-responsiveness
SMEL4.1_02g021390.1.01	787	797	MeJA-responsiveness
SMEL4.1_02g021390.1.01	1881	1891	MeJA-responsiveness
SMEL4.1_02g021390.1.01	1654	1666	light responsiveness
SMEL4.1_02g021390.1.01	933	951	light responsiveness
SMEL4.1_02g021390.1.01	86	98	light responsiveness
SMEL4.1_02g021390.1.01	1556	1568	light responsiveness
SMEL4.1_02g022170.1.01	537	555	defense and stress responsiveness
SMEL4.1_02g022170.1.01	91	103	light responsiveness
SMEL4.1_02g022170.1.01	549	559	abscisic acid responsiveness
SMEL4.1_02g022170.1.01	596	606	MeJA-responsiveness
SMEL4.1_02g022170.1.01	1089	1099	MeJA-responsiveness
SMEL4.1_02g022170.1.01	547	559	light responsiveness
SMEL4.1_02g022170.1.01	596	606	MeJA-responsiveness
SMEL4.1_02g022170.1.01	1089	1099	MeJA-responsiveness
SMEL4.1_02g022170.1.01	259	271	light responsiveness
SMEL4.1_02g022170.1.01	677	695	light responsiveness
SMEL4.1_02g022170.1.01	590	602	light responsiveness
SMEL4.1_02g022170.1.01	606	618	light responsiveness
SMEL4.1_02g022170.1.01	816	828	light responsiveness
SMEL4.1_02g022170.1.01	866	878	light responsiveness
SMEL4.1_02g022170.1.01	1061	1073	light responsiveness
SMEL4.1_02g022170.1.01	1406	1418	light responsiveness
SMEL4.1_02g022170.1.01	1744	1756	light responsiveness
SMEL4.1_02g024310.1.01	335	345	abscisic acid responsiveness
SMEL4.1_02g024310.1.01	344	354	abscisic acid responsiveness
SMEL4.1_02g024310.1.01	203	221	salicylic acid responsiveness
SMEL4.1_02g024310.1.01	1410	1424	light responsiveness
SMEL4.1_02g024310.1.01	1128	1144	light responsiveness
SMEL4.1_02g024310.1.01	333	345	light responsiveness
SMEL4.1_02g024310.1.01	343	355	light responsiveness
SMEL4.1_02g024310.1.01	756	772	light responsiveness
SMEL4.1_02g024310.1.01	664	678	gibberellin-responsiveness
SMEL4.1_02g024310.1.01	1448	1462	gibberellin-responsiveness
SMEL4.1_02g024310.1.01	410	422	light responsiveness
SMEL4.1_02g024310.1.01	480	492	light responsiveness
SMEL4.1_02g024310.1.01	717	729	light responsiveness
SMEL4.1_02g024310.1.01	797	809	light responsiveness
SMEL4.1_02g024310.1.01	1035	1047	light responsiveness
SMEL4.1_02g024310.1.01	1166	1178	light responsiveness
SMEL4.1_02g024310.1.01	1479	1497	light responsiveness
SMEL4.1_02g024310.1.01	142	152	MeJA-responsiveness
SMEL4.1_02g024310.1.01	841	861	light responsiveness
SMEL4.1_02g024310.1.01	142	152	MeJA-responsiveness
SMEL4.1_02g026000.1.01	1473	1491	light responsiveness
SMEL4.1_02g026000.1.01	85	95	abscisic acid responsiveness
SMEL4.1_02g026000.1.01	651	661	abscisic acid responsiveness
SMEL4.1_02g026000.1.01	498	512	auxin responsiveness
SMEL4.1_02g026000.1.01	1013	1027	gibberellin-responsiveness
SMEL4.1_02g026000.1.01	841	853	light responsiveness
SMEL4.1_02g026000.1.01	1662	1674	light responsiveness
SMEL4.1_02g026000.1.01	1262	1274	light responsiveness
SMEL4.1_02g026000.1.01	966	978	light responsiveness
SMEL4.1_02g026000.1.01	192	204	light responsiveness
SMEL4.1_02g026000.1.01	412	424	light responsiveness
SMEL4.1_02g026000.1.01	759	771	light responsiveness
SMEL4.1_02g026000.1.01	1092	1104	light responsiveness
SMEL4.1_02g026000.1.01	1427	1439	light responsiveness
SMEL4.1_02g026000.1.01	243	255	low-temperature responsiveness
SMEL4.1_02g026000.1.01	1330	1346	light responsiveness
SMEL4.1_02g026000.1.01	1083	1093	MeJA-responsiveness
SMEL4.1_02g026000.1.01	1083	1093	MeJA-responsiveness
SMEL4.1_02g026000.1.01	83	95	light responsiveness
SMEL4.1_02g026000.1.01	650	662	light responsiveness
SMEL4.1_02g026000.1.01	878	898	light responsiveness
SMEL4.1_02g026010.1.01	397	409	low-temperature responsiveness
SMEL4.1_02g026010.1.01	1813	1825	light responsiveness
SMEL4.1_02g026010.1.01	603	613	MeJA-responsiveness
SMEL4.1_02g026010.1.01	1711	1723	light responsiveness
SMEL4.1_02g026010.1.01	1981	1997	light responsiveness
SMEL4.1_02g026010.1.01	603	613	MeJA-responsiveness
SMEL4.1_02g026010.1.01	1711	1723	abscisic acid responsiveness
SMEL4.1_02g026010.1.01	1713	1723	abscisic acid responsiveness
SMEL4.1_02g026010.1.01	820	838	salicylic acid responsiveness
SMEL4.1_02g026010.1.01	145	157	auxin responsiveness
SMEL4.1_02g026010.1.01	19	37	light responsiveness
SMEL4.1_02g026010.1.01	75	87	light responsiveness
SMEL4.1_02g026010.1.01	1711	1723	light responsiveness
SMEL4.1_02g026010.1.01	8	30	light responsiveness
SMEL4.1_02g026020.1.01	116	134	defense and stress responsiveness
SMEL4.1_02g026020.1.01	1957	1975	defense and stress responsiveness
SMEL4.1_02g026020.1.01	1206	1224	light responsiveness
SMEL4.1_02g026020.1.01	917	929	light responsiveness
SMEL4.1_02g026020.1.01	1204	1222	light responsiveness
SMEL4.1_02g026020.1.01	1210	1222	light responsiveness
SMEL4.1_02g026020.1.01	1247	1259	light responsiveness
SMEL4.1_02g026020.1.01	1288	1300	light responsiveness
SMEL4.1_02g026020.1.01	1744	1756	light responsiveness
SMEL4.1_02g026020.1.01	420	436	light responsiveness
SMEL4.1_02g026020.1.01	54	70	light responsiveness
SMEL4.1_02g026020.1.01	344	354	abscisic acid responsiveness
SMEL4.1_02g026020.1.01	919	929	abscisic acid responsiveness
SMEL4.1_02g026020.1.01	1162	1172	abscisic acid responsiveness
SMEL4.1_02g026020.1.01	1211	1221	abscisic acid responsiveness
SMEL4.1_02g026020.1.01	1248	1258	abscisic acid responsiveness
SMEL4.1_02g026020.1.01	1288	1300	abscisic acid responsiveness
SMEL4.1_02g026020.1.01	1290	1300	abscisic acid responsiveness
SMEL4.1_02g026020.1.01	1632	1642	abscisic acid responsiveness
SMEL4.1_02g026020.1.01	1744	1756	abscisic acid responsiveness
SMEL4.1_02g026020.1.01	1746	1756	abscisic acid responsiveness
SMEL4.1_02g026020.1.01	1822	1840	abscisic acid responsiveness
SMEL4.1_02g026020.1.01	1165	1175	MeJA-responsiveness
SMEL4.1_02g026020.1.01	1838	1848	MeJA-responsiveness
SMEL4.1_02g026020.1.01	1165	1175	MeJA-responsiveness
SMEL4.1_02g026020.1.01	1838	1848	MeJA-responsiveness
SMEL4.1_02g026020.1.01	342	354	light responsiveness
SMEL4.1_02g026020.1.01	1160	1172	light responsiveness
SMEL4.1_02g026020.1.01	1288	1300	light responsiveness
SMEL4.1_02g026020.1.01	1630	1642	light responsiveness
SMEL4.1_02g026020.1.01	1744	1756	light responsiveness
SMEL4.1_02g026020.1.01	1976	1990	light responsiveness
SMEL4.1_02g026020.1.01	953	969	light responsiveness
SMEL4.1_02g026020.1.01	1188	1200	light responsiveness
SMEL4.1_02g026020.1.01	1392	1404	light responsiveness
SMEL4.1_02g026020.1.01	91	103	low-temperature responsiveness
SMEL4.1_02g026370.1.01	1891	1903	auxin responsiveness
SMEL4.1_02g026370.1.01	186	198	light responsiveness
SMEL4.1_02g026370.1.01	459	477	light responsiveness
SMEL4.1_02g026370.1.01	1099	1111	light responsiveness
SMEL4.1_02g026370.1.01	1090	1100	abscisic acid responsiveness
SMEL4.1_02g026370.1.01	1100	1110	abscisic acid responsiveness
SMEL4.1_02g026370.1.01	1442	1460	salicylic acid responsiveness
SMEL4.1_02g026370.1.01	1492	1510	salicylic acid responsiveness
SMEL4.1_02g026370.1.01	1276	1298	light responsiveness
SMEL4.1_02g026370.1.01	1903	1915	light responsiveness
SMEL4.1_02g026370.1.01	1031	1047	light responsiveness
SMEL4.1_02g026370.1.01	1091	1107	auxin responsiveness
SMEL4.1_02g026370.1.01	265	277	light responsiveness
SMEL4.1_02g026370.1.01	300	312	light responsiveness
SMEL4.1_02g026370.1.01	1808	1820	light responsiveness
SMEL4.1_02g026370.1.01	1635	1661	light responsiveness
SMEL4.1_02g026370.1.01	1586	1598	light responsiveness
SMEL4.1_02g026370.1.01	1816	1828	light responsiveness
SMEL4.1_02g026370.1.01	127	145	light responsiveness
SMEL4.1_02g026370.1.01	1089	1101	light responsiveness
SMEL4.1_02g026370.1.01	808	818	MeJA-responsiveness
SMEL4.1_02g026370.1.01	1097	1107	MeJA-responsiveness
SMEL4.1_02g026370.1.01	808	818	MeJA-responsiveness
SMEL4.1_02g026370.1.01	1097	1107	MeJA-responsiveness
SMEL4.1_02g027550.1.01	561	575	gibberellin-responsiveness
SMEL4.1_02g027550.1.01	1875	1889	gibberellin-responsiveness
SMEL4.1_02g027550.1.01	1225	1243	salicylic acid responsiveness
SMEL4.1_02g027550.1.01	473	487	light responsiveness
SMEL4.1_02g027550.1.01	1274	1294	light responsiveness
SMEL4.1_02g027550.1.01	1783	1797	light responsiveness
SMEL4.1_02g027550.1.01	57	67	MeJA-responsiveness
SMEL4.1_02g027550.1.01	1251	1261	MeJA-responsiveness
SMEL4.1_02g027550.1.01	1574	1584	MeJA-responsiveness
SMEL4.1_02g027550.1.01	57	67	MeJA-responsiveness
SMEL4.1_02g027550.1.01	1251	1261	MeJA-responsiveness
SMEL4.1_02g027550.1.01	1574	1584	MeJA-responsiveness
SMEL4.1_02g027550.1.01	946	958	light responsiveness
SMEL4.1_02g027550.1.01	1267	1279	light responsiveness
SMEL4.1_02g027550.1.01	1493	1505	low-temperature responsiveness
SMEL4.1_03g001510.1.01	902	920	light responsiveness
SMEL4.1_03g001510.1.01	954	966	light responsiveness
SMEL4.1_03g001510.1.01	18	30	auxin responsiveness
SMEL4.1_03g001510.1.01	952	968	abscisic acid responsiveness
SMEL4.1_03g001510.1.01	956	966	abscisic acid responsiveness
SMEL4.1_03g001510.1.01	664	678	gibberellin-responsiveness
SMEL4.1_03g001510.1.01	812	826	gibberellin-responsiveness
SMEL4.1_03g001510.1.01	891	905	gibberellin-responsiveness
SMEL4.1_03g001510.1.01	1094	1118	gibberellin-responsiveness and light responsiveness
SMEL4.1_03g001510.1.01	1159	1173	gibberellin-responsiveness
SMEL4.1_03g001510.1.01	1238	1252	gibberellin-responsiveness
SMEL4.1_03g001510.1.01	1511	1525	gibberellin-responsiveness
SMEL4.1_03g001510.1.01	169	187	wound responsiveness
SMEL4.1_03g001510.1.01	74	86	light responsiveness
SMEL4.1_03g001510.1.01	78	90	light responsiveness
SMEL4.1_03g001510.1.01	1325	1337	light responsiveness
SMEL4.1_03g001510.1.01	1506	1518	light responsiveness
SMEL4.1_03g001510.1.01	462	478	light responsiveness
SMEL4.1_03g001510.1.01	1897	1911	light responsiveness
SMEL4.1_03g001510.1.01	1947	1965	light responsiveness
SMEL4.1_03g001510.1.01	949	967	light responsiveness
SMEL4.1_03g020790.1.01	423	441	light responsiveness
SMEL4.1_03g020790.1.01	1915	1927	light responsiveness
SMEL4.1_03g020790.1.01	1023	1033	MeJA-responsiveness
SMEL4.1_03g020790.1.01	1194	1204	MeJA-responsiveness
SMEL4.1_03g020790.1.01	1023	1033	MeJA-responsiveness
SMEL4.1_03g020790.1.01	1194	1204	MeJA-responsiveness
SMEL4.1_03g020790.1.01	1238	1250	drought responsiveness
SMEL4.1_03g020790.1.01	1405	1417	drought responsiveness
SMEL4.1_03g020790.1.01	1974	1986	drought responsiveness
SMEL4.1_03g020790.1.01	263	279	light responsiveness
SMEL4.1_03g020790.1.01	1902	1920	light responsiveness
SMEL4.1_03g020790.1.01	845	857	light responsiveness
SMEL4.1_03g020790.1.01	980	992	light responsiveness
SMEL4.1_03g020790.1.01	1256	1268	light responsiveness
SMEL4.1_03g020790.1.01	1583	1595	light responsiveness
SMEL4.1_03g020790.1.01	774	800	light responsiveness
SMEL4.1_03g020790.1.01	1482	1500	wound responsiveness
SMEL4.1_03g020790.1.01	1506	1520	light responsiveness
SMEL4.1_03g020790.1.01	1508	1520	light responsiveness
SMEL4.1_03g020790.1.01	1999	2013	light responsiveness
SMEL4.1_03g020790.1.01	2001	2013	light responsiveness
SMEL4.1_03g020790.1.01	1077	1095	defense and stress responsiveness
SMEL4.1_03g020790.1.01	270	282	light responsiveness
SMEL4.1_03g020790.1.01	869	881	light responsiveness
SMEL4.1_03g020790.1.01	54	68	gibberellin-responsiveness
SMEL4.1_03g020790.1.01	514	530	light responsiveness
SMEL4.1_03g020790.1.01	1915	1927	light responsiveness
SMEL4.1_03g020790.1.01	321	339	salicylic acid responsiveness
SMEL4.1_03g020790.1.01	1915	1927	abscisic acid responsiveness
SMEL4.1_03g020790.1.01	1917	1927	abscisic acid responsiveness
SMEL4.1_03g022960.1.01	900	912	light responsiveness
SMEL4.1_03g022960.1.01	948	960	light responsiveness
SMEL4.1_03g022960.1.01	1020	1032	light responsiveness
SMEL4.1_03g022960.1.01	1179	1191	light responsiveness
SMEL4.1_03g022960.1.01	1535	1547	light responsiveness
SMEL4.1_03g022960.1.01	1539	1551	light responsiveness
SMEL4.1_03g022960.1.01	1397	1413	light responsiveness
SMEL4.1_03g022960.1.01	1832	1848	light responsiveness
SMEL4.1_03g022960.1.01	296	310	light responsiveness
SMEL4.1_03g022960.1.01	171	181	MeJA-responsiveness
SMEL4.1_03g022960.1.01	171	181	MeJA-responsiveness
SMEL4.1_03g022960.1.01	1858	1874	light responsiveness
SMEL4.1_03g022960.1.01	681	695	light responsiveness
SMEL4.1_03g022960.1.01	975	989	light responsiveness
SMEL4.1_03g022960.1.01	1883	1897	light responsiveness
SMEL4.1_03g022960.1.01	265	277	auxin responsiveness
SMEL4.1_03g022960.1.01	634	652	light responsiveness
SMEL4.1_03g022960.1.01	147	165	salicylic acid responsiveness
SMEL4.1_03g022960.1.01	1668	1682	gibberellin-responsiveness
SMEL4.1_03g022960.1.01	165	181	auxin responsiveness
SMEL4.1_03g023830.1.01	254	264	MeJA-responsiveness
SMEL4.1_03g023830.1.01	718	728	MeJA-responsiveness
SMEL4.1_03g023830.1.01	254	264	MeJA-responsiveness
SMEL4.1_03g023830.1.01	718	728	MeJA-responsiveness
SMEL4.1_03g023830.1.01	614	626	light responsiveness
SMEL4.1_03g023830.1.01	641	653	light responsiveness
SMEL4.1_03g023830.1.01	1398	1410	light responsiveness
SMEL4.1_03g023830.1.01	1429	1441	light responsiveness
SMEL4.1_03g023830.1.01	457	471	light responsiveness
SMEL4.1_03g023830.1.01	1876	1892	light responsiveness
SMEL4.1_03g023830.1.01	470	482	light responsiveness
SMEL4.1_03g023830.1.01	1403	1419	light responsiveness
SMEL4.1_03g023830.1.01	1477	1489	auxin responsiveness
SMEL4.1_03g023830.1.01	141	153	light responsiveness
SMEL4.1_03g023830.1.01	1864	1876	light responsiveness
SMEL4.1_03g023830.1.01	1677	1695	salicylic acid responsiveness
SMEL4.1_03g023830.1.01	1866	1876	abscisic acid responsiveness
SMEL4.1_03g023830.1.01	1551	1565	light responsiveness
SMEL4.1_03g023830.1.01	1161	1181	light responsiveness
SMEL4.1_03g025230.1.01	474	488	gibberellin-responsiveness
SMEL4.1_03g025230.1.01	405	419	auxin responsiveness
SMEL4.1_03g025230.1.01	723	735	light responsiveness
SMEL4.1_03g025230.1.01	1684	1696	light responsiveness
SMEL4.1_03g025230.1.01	728	746	light responsiveness
SMEL4.1_03g025230.1.01	2004	2016	light responsiveness
SMEL4.1_03g025230.1.01	2005	2015	abscisic acid responsiveness
SMEL4.1_03g025230.1.01	1377	1395	salicylic acid responsiveness
SMEL4.1_03g025230.1.01	1695	1715	salicylic acid responsiveness
SMEL4.1_03g025230.1.01	1811	1831	salicylic acid responsiveness
SMEL4.1_03g025230.1.01	1030	1042	drought responsiveness
SMEL4.1_03g025230.1.01	1254	1266	drought responsiveness
SMEL4.1_03g025230.1.01	1893	1905	drought responsiveness
SMEL4.1_03g025230.1.01	153	169	light responsiveness
SMEL4.1_03g025230.1.01	1337	1353	light responsiveness
SMEL4.1_03g025230.1.01	1647	1663	light responsiveness
SMEL4.1_03g025230.1.01	674	684	MeJA-responsiveness
SMEL4.1_03g025230.1.01	674	684	MeJA-responsiveness
SMEL4.1_03g025230.1.01	1546	1564	light responsiveness
SMEL4.1_03g025230.1.01	729	747	light responsiveness
SMEL4.1_03g025230.1.01	28	40	light responsiveness
SMEL4.1_03g025230.1.01	818	830	light responsiveness
SMEL4.1_03g025230.1.01	1112	1124	light responsiveness
SMEL4.1_03g025230.1.01	1455	1467	light responsiveness
SMEL4.1_03g025230.1.01	1593	1605	light responsiveness
SMEL4.1_03g027050.1.01	1167	1181	light responsiveness
SMEL4.1_03g027050.1.01	1465	1477	light responsiveness
SMEL4.1_03g027050.1.01	1079	1091	light responsiveness
SMEL4.1_03g027050.1.01	1866	1878	light responsiveness
SMEL4.1_03g027050.1.01	478	488	MeJA-responsiveness
SMEL4.1_03g027050.1.01	819	829	MeJA-responsiveness
SMEL4.1_03g027050.1.01	869	879	MeJA-responsiveness
SMEL4.1_03g027050.1.01	981	991	MeJA-responsiveness
SMEL4.1_03g027050.1.01	1127	1137	MeJA-responsiveness
SMEL4.1_03g027050.1.01	1330	1340	MeJA-responsiveness
SMEL4.1_03g027050.1.01	478	488	MeJA-responsiveness
SMEL4.1_03g027050.1.01	819	829	MeJA-responsiveness
SMEL4.1_03g027050.1.01	869	879	MeJA-responsiveness
SMEL4.1_03g027050.1.01	981	991	MeJA-responsiveness
SMEL4.1_03g027050.1.01	1127	1137	MeJA-responsiveness
SMEL4.1_03g027050.1.01	1330	1340	MeJA-responsiveness
SMEL4.1_03g027050.1.01	475	487	light responsiveness
SMEL4.1_03g027050.1.01	738	750	light responsiveness
SMEL4.1_03g027050.1.01	1129	1141	light responsiveness
SMEL4.1_03g027050.1.01	1330	1342	light responsiveness
SMEL4.1_03g027050.1.01	1914	1926	light responsiveness
SMEL4.1_03g027050.1.01	476	486	abscisic acid responsiveness
SMEL4.1_03g027050.1.01	740	750	abscisic acid responsiveness
SMEL4.1_03g027050.1.01	1081	1091	abscisic acid responsiveness
SMEL4.1_03g027050.1.01	1130	1140	abscisic acid responsiveness
SMEL4.1_03g027050.1.01	1332	1342	abscisic acid responsiveness
SMEL4.1_03g027050.1.01	1867	1877	abscisic acid responsiveness
SMEL4.1_03g027050.1.01	1916	1926	abscisic acid responsiveness
SMEL4.1_03g027050.1.01	1989	2009	light responsiveness
SMEL4.1_03g027050.1.01	1111	1123	light responsiveness
SMEL4.1_03g027050.1.01	779	793	gibberellin-responsiveness
SMEL4.1_03g027050.1.01	345	359	gibberellin-responsiveness
SMEL4.1_03g028310.1.01	1421	1433	low-temperature responsiveness
SMEL4.1_03g028310.1.01	569	581	light responsiveness
SMEL4.1_03g028310.1.01	587	599	light responsiveness
SMEL4.1_03g028310.1.01	667	679	light responsiveness
SMEL4.1_03g028310.1.01	729	741	light responsiveness
SMEL4.1_03g028310.1.01	761	773	light responsiveness
SMEL4.1_03g028310.1.01	818	830	light responsiveness
SMEL4.1_03g028310.1.01	517	535	light responsiveness
SMEL4.1_03g028310.1.01	375	387	drought responsiveness
SMEL4.1_03g028310.1.01	1606	1616	MeJA-responsiveness
SMEL4.1_03g028310.1.01	1606	1616	MeJA-responsiveness
SMEL4.1_03g028310.1.01	478	496	light responsiveness
SMEL4.1_03g028310.1.01	1226	1246	light responsiveness
SMEL4.1_03g028310.1.01	1451	1463	light responsiveness
SMEL4.1_03g028310.1.01	1807	1827	light responsiveness
SMEL4.1_03g028310.1.01	1342	1356	light responsiveness
SMEL4.1_03g028310.1.01	410	424	abscisic acid responsiveness
SMEL4.1_03g028310.1.01	1452	1462	abscisic acid responsiveness
SMEL4.1_03g028310.1.01	1549	1559	abscisic acid responsiveness
SMEL4.1_03g028310.1.01	448	466	light responsiveness
SMEL4.1_03g028310.1.01	1548	1560	light responsiveness
SMEL4.1_03g028310.1.01	1274	1286	auxin responsiveness
SMEL4.1_03g028310.1.01	1543	1555	light responsiveness
SMEL4.1_03g028310.1.01	1120	1132	light responsiveness
SMEL4.1_03g028390.1.01	1610	1624	gibberellin-responsiveness
SMEL4.1_03g028390.1.01	1978	1992	gibberellin-responsiveness
SMEL4.1_03g028390.1.01	1417	1429	light responsiveness
SMEL4.1_03g028390.1.01	884	898	light responsiveness
SMEL4.1_03g028390.1.01	608	624	light responsiveness
SMEL4.1_03g028390.1.01	692	710	light responsiveness
SMEL4.1_03g028390.1.01	1371	1389	light responsiveness
SMEL4.1_03g028390.1.01	513	535	light responsiveness
SMEL4.1_03g028390.1.01	518	534	light responsiveness
SMEL4.1_03g028390.1.01	1324	1342	light responsiveness
SMEL4.1_03g028390.1.01	511	529	light responsiveness
SMEL4.1_03g028390.1.01	1425	1441	light responsiveness
SMEL4.1_03g028390.1.01	165	177	light responsiveness
SMEL4.1_03g028390.1.01	957	969	light responsiveness
SMEL4.1_03g028390.1.01	1018	1030	light responsiveness
SMEL4.1_03g028390.1.01	1588	1600	light responsiveness
SMEL4.1_03g028390.1.01	1667	1679	light responsiveness
SMEL4.1_03g028390.1.01	1920	1932	light responsiveness
SMEL4.1_03g028390.1.01	589	601	low-temperature responsiveness
SMEL4.1_03g028390.1.01	1882	1894	light responsiveness
SMEL4.1_03g029050.1.01	411	431	light responsiveness
SMEL4.1_03g029050.1.01	293	303	MeJA-responsiveness
SMEL4.1_03g029050.1.01	170	186	light responsiveness
SMEL4.1_03g029050.1.01	1841	1857	light responsiveness
SMEL4.1_03g029050.1.01	226	244	defense and stress responsiveness
SMEL4.1_03g029050.1.01	1893	1911	defense and stress responsiveness
SMEL4.1_03g029050.1.01	293	303	MeJA-responsiveness
SMEL4.1_03g029050.1.01	1898	1916	light responsiveness
SMEL4.1_03g029050.1.01	1809	1823	light responsiveness
SMEL4.1_03g029050.1.01	1833	1847	light responsiveness
SMEL4.1_03g030360.1.01	1829	1847	light responsiveness
SMEL4.1_03g030360.1.01	366	378	light responsiveness
SMEL4.1_03g030360.1.01	1483	1497	light responsiveness
SMEL4.1_03g030360.1.01	1358	1376	salicylic acid responsiveness
SMEL4.1_03g030360.1.01	979	991	light responsiveness
SMEL4.1_03g030360.1.01	1182	1194	light responsiveness
SMEL4.1_03g030360.1.01	75	89	gibberellin-responsiveness
SMEL4.1_03g030360.1.01	1679	1693	gibberellin-responsiveness
SMEL4.1_03g030360.1.01	247	259	light responsiveness
SMEL4.1_03g030360.1.01	322	334	light responsiveness
SMEL4.1_03g030360.1.01	471	483	light responsiveness
SMEL4.1_03g030360.1.01	518	530	light responsiveness
SMEL4.1_03g030360.1.01	641	653	light responsiveness
SMEL4.1_03g030360.1.01	789	801	light responsiveness
SMEL4.1_03g030360.1.01	833	845	light responsiveness
SMEL4.1_03g030360.1.01	837	849	light responsiveness
SMEL4.1_03g030360.1.01	863	875	light responsiveness
SMEL4.1_03g030360.1.01	970	982	light responsiveness
SMEL4.1_03g030360.1.01	459	469	MeJA-responsiveness
SMEL4.1_03g030360.1.01	1081	1097	light responsiveness
SMEL4.1_03g030360.1.01	459	469	MeJA-responsiveness
SMEL4.1_03g030750.1.01	243	261	light responsiveness
SMEL4.1_03g030750.1.01	1162	1180	light responsiveness
SMEL4.1_03g030750.1.01	428	444	light responsiveness
SMEL4.1_03g030750.1.01	769	785	light responsiveness
SMEL4.1_03g030750.1.01	1944	1956	light responsiveness
SMEL4.1_03g030750.1.01	1054	1066	light responsiveness
SMEL4.1_03g030750.1.01	932	944	light responsiveness
SMEL4.1_03g030750.1.01	1683	1695	light responsiveness
SMEL4.1_03g030750.1.01	557	567	MeJA-responsiveness
SMEL4.1_03g030750.1.01	557	567	MeJA-responsiveness
SMEL4.1_03g030750.1.01	1777	1797	light responsiveness
SMEL4.1_03g030750.1.01	444	462	light responsiveness
SMEL4.1_03g034090.1.01	2002	2014	light responsiveness
SMEL4.1_03g034090.1.01	1835	1855	light responsiveness
SMEL4.1_03g034090.1.01	1536	1548	auxin responsiveness
SMEL4.1_03g034090.1.01	1478	1492	light responsiveness
SMEL4.1_03g034090.1.01	1489	1509	light responsiveness
SMEL4.1_03g034090.1.01	1279	1297	defense and stress responsiveness
SMEL4.1_03g034090.1.01	1635	1653	defense and stress responsiveness
SMEL4.1_03g034090.1.01	1282	1294	light responsiveness
SMEL4.1_03g034090.1.01	1638	1650	light responsiveness
SMEL4.1_04g000880.1.01	134	144	MeJA-responsiveness
SMEL4.1_04g000880.1.01	1159	1169	MeJA-responsiveness
SMEL4.1_04g000880.1.01	1456	1466	MeJA-responsiveness
SMEL4.1_04g000880.1.01	121	133	drought responsiveness
SMEL4.1_04g000880.1.01	188	204	light responsiveness
SMEL4.1_04g000880.1.01	156	168	light responsiveness
SMEL4.1_04g000880.1.01	169	181	light responsiveness
SMEL4.1_04g000880.1.01	1357	1369	light responsiveness
SMEL4.1_04g000880.1.01	1635	1647	light responsiveness
SMEL4.1_04g000880.1.01	134	144	MeJA-responsiveness
SMEL4.1_04g000880.1.01	1159	1169	MeJA-responsiveness
SMEL4.1_04g000880.1.01	1456	1466	MeJA-responsiveness
SMEL4.1_04g000880.1.01	680	700	light responsiveness
SMEL4.1_04g000880.1.01	1205	1217	light responsiveness
SMEL4.1_04g000880.1.01	1674	1686	light responsiveness
SMEL4.1_04g000880.1.01	498	512	auxin responsiveness
SMEL4.1_04g000880.1.01	1845	1859	auxin responsiveness
SMEL4.1_04g000880.1.01	658	672	gibberellin-responsiveness
SMEL4.1_04g000880.1.01	934	948	gibberellin-responsiveness
SMEL4.1_04g000880.1.01	2005	2019	gibberellin-responsiveness
SMEL4.1_04g000880.1.01	412	424	light responsiveness
SMEL4.1_04g000880.1.01	156	168	light responsiveness
SMEL4.1_04g000880.1.01	858	870	light responsiveness
SMEL4.1_04g000880.1.01	1357	1369	light responsiveness
SMEL4.1_04g000880.1.01	294	312	light responsiveness
SMEL4.1_04g000880.1.01	640	652	auxin responsiveness
SMEL4.1_04g000880.1.01	1987	1999	auxin responsiveness
SMEL4.1_04g000880.1.01	25	45	light responsiveness
SMEL4.1_04g000880.1.01	156	168	abscisic acid responsiveness
SMEL4.1_04g000880.1.01	158	168	abscisic acid responsiveness
SMEL4.1_04g000880.1.01	170	180	abscisic acid responsiveness
SMEL4.1_04g000880.1.01	1357	1369	abscisic acid responsiveness
SMEL4.1_04g000880.1.01	1359	1369	abscisic acid responsiveness
SMEL4.1_04g000880.1.01	1636	1646	abscisic acid responsiveness
SMEL4.1_04g000880.1.01	226	244	salicylic acid responsiveness
SMEL4.1_04g002370.1.01	665	677	light responsiveness
SMEL4.1_04g002370.1.01	787	799	light responsiveness
SMEL4.1_04g002370.1.01	944	962	salicylic acid responsiveness
SMEL4.1_04g002370.1.01	666	676	abscisic acid responsiveness
SMEL4.1_04g002370.1.01	789	799	abscisic acid responsiveness
SMEL4.1_04g002370.1.01	329	343	gibberellin-responsiveness
SMEL4.1_04g002370.1.01	1175	1189	gibberellin-responsiveness
SMEL4.1_04g002370.1.01	558	570	light responsiveness
SMEL4.1_04g002370.1.01	749	763	light responsiveness
SMEL4.1_04g002370.1.01	898	910	low-temperature responsiveness
SMEL4.1_04g002370.1.01	1951	1963	light responsiveness
SMEL4.1_04g002370.1.01	663	673	MeJA-responsiveness
SMEL4.1_04g002370.1.01	58	72	light responsiveness
SMEL4.1_04g002370.1.01	342	362	light responsiveness
SMEL4.1_04g002370.1.01	1061	1077	light responsiveness
SMEL4.1_04g002370.1.01	1165	1181	light responsiveness
SMEL4.1_04g002370.1.01	1279	1295	light responsiveness
SMEL4.1_04g002370.1.01	1446	1462	light responsiveness
SMEL4.1_04g002370.1.01	586	598	drought responsiveness
SMEL4.1_04g002370.1.01	663	673	MeJA-responsiveness
SMEL4.1_04g002370.1.01	660	678	light responsiveness
SMEL4.1_04g002760.1.01	1400	1418	light responsiveness
SMEL4.1_04g002760.1.01	1932	1952	light responsiveness
SMEL4.1_04g002760.1.01	1079	1099	light responsiveness
SMEL4.1_04g002760.1.01	1398	1416	light responsiveness
SMEL4.1_04g002760.1.01	1401	1417	light responsiveness
SMEL4.1_04g002760.1.01	61	73	light responsiveness
SMEL4.1_04g002760.1.01	229	241	light responsiveness
SMEL4.1_04g002760.1.01	371	383	light responsiveness
SMEL4.1_04g002760.1.01	819	831	light responsiveness
SMEL4.1_04g002760.1.01	1012	1024	light responsiveness
SMEL4.1_04g002760.1.01	1261	1273	light responsiveness
SMEL4.1_04g002760.1.01	1831	1843	low-temperature responsiveness
SMEL4.1_04g002760.1.01	1328	1354	light responsiveness
SMEL4.1_04g002760.1.01	1742	1758	light responsiveness
SMEL4.1_04g002760.1.01	969	981	light responsiveness
SMEL4.1_04g002760.1.01	1215	1227	auxin responsiveness
SMEL4.1_04g004830.1.01	742	754	light responsiveness
SMEL4.1_04g004830.1.01	391	405	gibberellin-responsiveness
SMEL4.1_04g004830.1.01	410	430	light responsiveness
SMEL4.1_04g004830.1.01	1282	1302	light responsiveness
SMEL4.1_04g004830.1.01	1417	1429	light responsiveness
SMEL4.1_04g004830.1.01	1885	1901	light responsiveness
SMEL4.1_04g004830.1.01	898	910	light responsiveness
SMEL4.1_04g005850.1.01	1989	1999	MeJA-responsiveness
SMEL4.1_04g005850.1.01	1989	1999	MeJA-responsiveness
SMEL4.1_04g005850.1.01	142	162	light responsiveness
SMEL4.1_04g005850.1.01	393	405	light responsiveness
SMEL4.1_04g005850.1.01	928	940	light responsiveness
SMEL4.1_04g005850.1.01	1338	1350	light responsiveness
SMEL4.1_04g005850.1.01	484	502	defense and stress responsiveness
SMEL4.1_04g005850.1.01	487	499	light responsiveness
SMEL4.1_04g005850.1.01	748	760	light responsiveness
SMEL4.1_04g005850.1.01	1167	1179	light responsiveness
SMEL4.1_04g005850.1.01	144	158	gibberellin-responsiveness
SMEL4.1_04g005850.1.01	403	417	light responsiveness
SMEL4.1_04g005850.1.01	854	866	auxin responsiveness
SMEL4.1_04g005850.1.01	153	171	light responsiveness
SMEL4.1_04g017310.1.01	1168	1186	salicylic acid responsiveness
SMEL4.1_04g017310.1.01	1314	1332	abscisic acid responsiveness
SMEL4.1_04g017310.1.01	1319	1331	abscisic acid responsiveness
SMEL4.1_04g017310.1.01	1321	1331	abscisic acid responsiveness
SMEL4.1_04g017310.1.01	1352	1362	abscisic acid responsiveness
SMEL4.1_04g017310.1.01	1993	2005	abscisic acid responsiveness
SMEL4.1_04g017310.1.01	1995	2005	abscisic acid responsiveness
SMEL4.1_04g017310.1.01	1314	1332	light responsiveness
SMEL4.1_04g017310.1.01	1319	1331	light responsiveness
SMEL4.1_04g017310.1.01	1350	1362	light responsiveness
SMEL4.1_04g017310.1.01	1993	2005	light responsiveness
SMEL4.1_04g017310.1.01	212	230	light responsiveness
SMEL4.1_04g017310.1.01	157	175	light responsiveness
SMEL4.1_04g017310.1.01	1508	1522	gibberellin-responsiveness
SMEL4.1_04g017310.1.01	1590	1604	gibberellin-responsiveness
SMEL4.1_04g017310.1.01	411	423	light responsiveness
SMEL4.1_04g017310.1.01	1200	1212	light responsiveness
SMEL4.1_04g017310.1.01	1800	1812	light responsiveness
SMEL4.1_04g017310.1.01	189	207	defense and stress responsiveness
SMEL4.1_04g017310.1.01	296	308	light responsiveness
SMEL4.1_04g017310.1.01	1178	1192	light responsiveness
SMEL4.1_04g017310.1.01	1006	1020	light responsiveness
SMEL4.1_04g017310.1.01	1213	1223	MeJA-responsiveness
SMEL4.1_04g017310.1.01	1308	1318	MeJA-responsiveness
SMEL4.1_04g017310.1.01	1350	1360	MeJA-responsiveness
SMEL4.1_04g017310.1.01	1648	1664	light responsiveness
SMEL4.1_04g017310.1.01	1494	1506	drought responsiveness
SMEL4.1_04g017310.1.01	1319	1331	light responsiveness
SMEL4.1_04g017310.1.01	1993	2005	light responsiveness
SMEL4.1_04g017310.1.01	1213	1223	MeJA-responsiveness
SMEL4.1_04g017310.1.01	1308	1318	MeJA-responsiveness
SMEL4.1_04g017310.1.01	1350	1360	MeJA-responsiveness
SMEL4.1_04g020210.1.01	257	275	light responsiveness
SMEL4.1_04g020210.1.01	981	993	auxin responsiveness
SMEL4.1_04g020210.1.01	197	215	salicylic acid responsiveness
SMEL4.1_04g020210.1.01	801	819	defense and stress responsiveness
SMEL4.1_04g020210.1.01	119	131	light responsiveness
SMEL4.1_04g020210.1.01	839	851	light responsiveness
SMEL4.1_04g020210.1.01	1058	1070	light responsiveness
SMEL4.1_04g020210.1.01	1478	1490	light responsiveness
SMEL4.1_04g020210.1.01	1505	1517	light responsiveness
SMEL4.1_04g020210.1.01	1728	1740	light responsiveness
SMEL4.1_04g020210.1.01	958	970	drought responsiveness
SMEL4.1_04g020210.1.01	218	228	MeJA-responsiveness
SMEL4.1_04g020210.1.01	1355	1365	MeJA-responsiveness
SMEL4.1_04g020210.1.01	218	228	MeJA-responsiveness
SMEL4.1_04g020210.1.01	1355	1365	MeJA-responsiveness
SMEL4.1_04g020210.1.01	256	276	light responsiveness
SMEL4.1_04g021710.1.01	868	886	defense and stress responsiveness
SMEL4.1_04g021710.1.01	16	30	gibberellin-responsiveness
SMEL4.1_04g021710.1.01	1919	1933	gibberellin-responsiveness
SMEL4.1_04g021710.1.01	729	743	gibberellin-responsiveness
SMEL4.1_04g021710.1.01	460	474	gibberellin-responsiveness
SMEL4.1_04g021710.1.01	881	897	light responsiveness
SMEL4.1_04g021710.1.01	401	413	light responsiveness
SMEL4.1_04g021710.1.01	694	708	abscisic acid responsiveness
SMEL4.1_04g021710.1.01	494	514	light responsiveness
SMEL4.1_04g021710.1.01	922	936	light responsiveness
SMEL4.1_04g021710.1.01	703	719	light responsiveness
SMEL4.1_04g021710.1.01	1133	1153	light responsiveness
SMEL4.1_04g021710.1.01	168	180	light responsiveness
SMEL4.1_04g021710.1.01	185	197	light responsiveness
SMEL4.1_04g021710.1.01	194	206	light responsiveness
SMEL4.1_04g021710.1.01	283	295	light responsiveness
SMEL4.1_04g021710.1.01	317	329	light responsiveness
SMEL4.1_04g021710.1.01	1451	1463	light responsiveness
SMEL4.1_04g021710.1.01	1946	1958	light responsiveness
SMEL4.1_04g021710.1.01	431	449	light responsiveness
SMEL4.1_05g003720.1.01	1783	1801	defense and stress responsiveness
SMEL4.1_05g003720.1.01	242	254	light responsiveness
SMEL4.1_05g003720.1.01	426	438	light responsiveness
SMEL4.1_05g003720.1.01	432	446	gibberellin-responsiveness
SMEL4.1_05g003720.1.01	1330	1344	gibberellin-responsiveness
SMEL4.1_05g003720.1.01	840	856	light responsiveness
SMEL4.1_05g003720.1.01	160	172	light responsiveness
SMEL4.1_05g003720.1.01	211	223	light responsiveness
SMEL4.1_05g003720.1.01	170	186	light responsiveness
SMEL4.1_05g003720.1.01	511	529	light responsiveness
SMEL4.1_05g003720.1.01	160	172	abscisic acid responsiveness
SMEL4.1_05g003720.1.01	162	172	abscisic acid responsiveness
SMEL4.1_05g003720.1.01	211	223	abscisic acid responsiveness
SMEL4.1_05g003720.1.01	213	223	abscisic acid responsiveness
SMEL4.1_05g003720.1.01	1415	1435	light responsiveness
SMEL4.1_05g003720.1.01	160	172	light responsiveness
SMEL4.1_05g003720.1.01	211	223	light responsiveness
SMEL4.1_05g003720.1.01	1712	1728	light responsiveness
SMEL4.1_05g003720.1.01	1208	1220	drought responsiveness
SMEL4.1_05g003720.1.01	1669	1681	drought responsiveness
SMEL4.1_05g003720.1.01	1926	1938	drought responsiveness
SMEL4.1_05g003720.1.01	122	134	light responsiveness
SMEL4.1_05g003720.1.01	521	533	light responsiveness
SMEL4.1_05g003720.1.01	578	590	light responsiveness
SMEL4.1_05g003720.1.01	167	183	light responsiveness
SMEL4.1_05g004710.1.01	1551	1563	light responsiveness
SMEL4.1_05g004710.1.01	217	229	light responsiveness
SMEL4.1_05g004710.1.01	586	598	light responsiveness
SMEL4.1_05g004710.1.01	661	673	light responsiveness
SMEL4.1_05g004710.1.01	1028	1040	light responsiveness
SMEL4.1_05g004710.1.01	757	775	light responsiveness
SMEL4.1_05g004710.1.01	759	777	light responsiveness
SMEL4.1_05g004710.1.01	1571	1589	light responsiveness
SMEL4.1_05g004710.1.01	759	777	light responsiveness
SMEL4.1_05g004710.1.01	1569	1587	light responsiveness
SMEL4.1_05g004710.1.01	1239	1255	light responsiveness
SMEL4.1_05g004710.1.01	859	873	gibberellin-responsiveness
SMEL4.1_05g006260.1.01	1047	1057	MeJA-responsiveness
SMEL4.1_05g006260.1.01	92	106	light responsiveness
SMEL4.1_05g006260.1.01	380	394	light responsiveness
SMEL4.1_05g006260.1.01	1233	1245	drought responsiveness
SMEL4.1_05g006260.1.01	1047	1057	MeJA-responsiveness
SMEL4.1_05g006260.1.01	569	597	light responsiveness
SMEL4.1_05g006260.1.01	1441	1453	light responsiveness
SMEL4.1_05g006260.1.01	1445	1457	light responsiveness
SMEL4.1_05g006260.1.01	1741	1753	light responsiveness
SMEL4.1_05g006260.1.01	1084	1098	gibberellin-responsiveness
SMEL4.1_05g006260.1.01	80	90	abscisic acid responsiveness
SMEL4.1_05g006260.1.01	39	51	auxin responsiveness
SMEL4.1_05g006260.1.01	78	90	light responsiveness
SMEL4.1_05g006260.1.01	415	427	light responsiveness
SMEL4.1_05g006900.1.01	451	463	auxin responsiveness
SMEL4.1_05g006900.1.01	85	97	light responsiveness
SMEL4.1_05g006900.1.01	412	428	light responsiveness
SMEL4.1_05g006900.1.01	415	427	light responsiveness
SMEL4.1_05g006900.1.01	446	458	light responsiveness
SMEL4.1_05g006900.1.01	87	97	abscisic acid responsiveness
SMEL4.1_05g006900.1.01	415	427	abscisic acid responsiveness
SMEL4.1_05g006900.1.01	417	427	abscisic acid responsiveness
SMEL4.1_05g006900.1.01	448	458	abscisic acid responsiveness
SMEL4.1_05g006900.1.01	1353	1367	gibberellin-responsiveness
SMEL4.1_05g006900.1.01	1895	1909	gibberellin-responsiveness
SMEL4.1_05g006900.1.01	840	854	gibberellin-responsiveness
SMEL4.1_05g006900.1.01	1997	2013	light responsiveness
SMEL4.1_05g006900.1.01	256	268	low-temperature responsiveness
SMEL4.1_05g006900.1.01	234	246	light responsiveness
SMEL4.1_05g006900.1.01	1281	1293	light responsiveness
SMEL4.1_05g006900.1.01	1460	1472	light responsiveness
SMEL4.1_05g006900.1.01	1679	1691	light responsiveness
SMEL4.1_05g006900.1.01	1775	1787	light responsiveness
SMEL4.1_05g006900.1.01	1033	1047	light responsiveness
SMEL4.1_05g006900.1.01	770	790	light responsiveness
SMEL4.1_05g006900.1.01	415	427	light responsiveness
SMEL4.1_05g006900.1.01	446	456	MeJA-responsiveness
SMEL4.1_05g006900.1.01	446	456	MeJA-responsiveness
SMEL4.1_05g009320.1.01	926	936	abscisic acid responsiveness
SMEL4.1_05g009320.1.01	284	302	light responsiveness
SMEL4.1_05g009320.1.01	1588	1606	light responsiveness
SMEL4.1_05g009320.1.01	185	197	light responsiveness
SMEL4.1_05g009320.1.01	1028	1040	auxin responsiveness
SMEL4.1_05g009320.1.01	1116	1128	auxin responsiveness
SMEL4.1_05g009320.1.01	717	731	gibberellin-responsiveness
SMEL4.1_05g009320.1.01	405	417	light responsiveness
SMEL4.1_05g009320.1.01	1220	1232	light responsiveness
SMEL4.1_05g009320.1.01	439	455	light responsiveness
SMEL4.1_05g009320.1.01	827	839	light responsiveness
SMEL4.1_05g009320.1.01	1744	1756	light responsiveness
SMEL4.1_05g009320.1.01	1004	1016	light responsiveness
SMEL4.1_05g009320.1.01	1289	1301	light responsiveness
SMEL4.1_05g009320.1.01	1556	1568	light responsiveness
SMEL4.1_05g009320.1.01	117	127	MeJA-responsiveness
SMEL4.1_05g009320.1.01	117	127	MeJA-responsiveness
SMEL4.1_05g009320.1.01	809	823	light responsiveness
SMEL4.1_05g009320.1.01	1972	1986	light responsiveness
SMEL4.1_05g009320.1.01	925	937	light responsiveness
SMEL4.1_05g012380.1.01	1254	1268	gibberellin-responsiveness
SMEL4.1_05g012380.1.01	710	728	defense and stress responsiveness
SMEL4.1_05g012380.1.01	551	563	light responsiveness
SMEL4.1_05g012380.1.01	931	943	light responsiveness
SMEL4.1_05g012380.1.01	1265	1277	light responsiveness
SMEL4.1_05g012380.1.01	532	544	light responsiveness
SMEL4.1_05g012380.1.01	1581	1597	light responsiveness
SMEL4.1_05g012380.1.01	198	214	light responsiveness
SMEL4.1_05g012380.1.01	387	403	light responsiveness
SMEL4.1_05g012380.1.01	1910	1924	light responsiveness
SMEL4.1_05g012380.1.01	534	544	abscisic acid responsiveness
SMEL4.1_05g012380.1.01	413	431	salicylic acid responsiveness
SMEL4.1_05g012380.1.01	362	374	drought responsiveness
SMEL4.1_05g012380.1.01	435	447	drought responsiveness
SMEL4.1_05g012380.1.01	571	589	light responsiveness
SMEL4.1_05g012380.1.01	882	896	light responsiveness
SMEL4.1_05g012380.1.01	1251	1265	light responsiveness
SMEL4.1_05g012380.1.01	18	32	light responsiveness
SMEL4.1_05g012380.1.01	572	590	light responsiveness
SMEL4.1_05g012380.1.01	967	979	light responsiveness
SMEL4.1_05g012380.1.01	1547	1559	light responsiveness
SMEL4.1_05g012380.1.01	1737	1749	low-temperature responsiveness
SMEL4.1_05g018780.1.01	1049	1065	light responsiveness
SMEL4.1_05g018780.1.01	1008	1026	light responsiveness
SMEL4.1_05g018780.1.01	1177	1189	light responsiveness
SMEL4.1_05g018780.1.01	308	326	wound responsiveness
SMEL4.1_05g018780.1.01	221	233	light responsiveness
SMEL4.1_05g018780.1.01	1607	1623	light responsiveness
SMEL4.1_05g018780.1.01	1696	1714	salicylic acid responsiveness
SMEL4.1_05g018780.1.01	905	915	abscisic acid responsiveness
SMEL4.1_05g018780.1.01	1018	1028	abscisic acid responsiveness
SMEL4.1_05g018780.1.01	83	95	light responsiveness
SMEL4.1_05g018780.1.01	903	915	light responsiveness
SMEL4.1_05g018780.1.01	1017	1029	light responsiveness
SMEL4.1_05g018780.1.01	891	903	auxin responsiveness
SMEL4.1_05g018780.1.01	1992	2014	auxin responsiveness
SMEL4.1_05g019180.1.01	183	193	abscisic acid responsiveness
SMEL4.1_05g019180.1.01	642	654	abscisic acid responsiveness
SMEL4.1_05g019180.1.01	644	654	abscisic acid responsiveness
SMEL4.1_05g019180.1.01	1517	1527	abscisic acid responsiveness
SMEL4.1_05g019180.1.01	1703	1721	salicylic acid responsiveness
SMEL4.1_05g019180.1.01	1908	1926	salicylic acid responsiveness
SMEL4.1_05g019180.1.01	940	956	light responsiveness
SMEL4.1_05g019180.1.01	642	654	light responsiveness
SMEL4.1_05g019180.1.01	1516	1528	light responsiveness
SMEL4.1_05g019180.1.01	268	282	gibberellin-responsiveness
SMEL4.1_05g019180.1.01	585	599	gibberellin-responsiveness
SMEL4.1_05g019180.1.01	1308	1322	gibberellin-responsiveness
SMEL4.1_05g019180.1.01	1533	1547	gibberellin-responsiveness
SMEL4.1_05g019180.1.01	1902	1916	gibberellin-responsiveness
SMEL4.1_05g019180.1.01	1167	1179	light responsiveness
SMEL4.1_05g019180.1.01	767	779	low-temperature responsiveness
SMEL4.1_05g019180.1.01	86	104	wound responsiveness
SMEL4.1_05g019180.1.01	1028	1048	light responsiveness
SMEL4.1_05g019180.1.01	1739.5	1758.5	light responsiveness
SMEL4.1_05g019180.1.01	719	733	light responsiveness
SMEL4.1_05g019180.1.01	182	194	light responsiveness
SMEL4.1_05g019180.1.01	642	654	light responsiveness
SMEL4.1_05g019180.1.01	402	412	MeJA-responsiveness
SMEL4.1_05g019180.1.01	402	412	MeJA-responsiveness
SMEL4.1_05g019180.1.01	691	703	drought responsiveness
SMEL4.1_05g022020.1.01	957	969	light responsiveness
SMEL4.1_05g022020.1.01	772	784	low-temperature responsiveness
SMEL4.1_05g022020.1.01	783	793	MeJA-responsiveness
SMEL4.1_05g022020.1.01	231	243	drought responsiveness
SMEL4.1_05g022020.1.01	1727	1739	drought responsiveness
SMEL4.1_05g022020.1.01	1072	1088	light responsiveness
SMEL4.1_05g022020.1.01	783	793	MeJA-responsiveness
SMEL4.1_05g022020.1.01	1301	1319	light responsiveness
SMEL4.1_05g022020.1.01	91.5	110.5	light responsiveness
SMEL4.1_05g022020.1.01	379.5	398.5	light responsiveness
SMEL4.1_05g022020.1.01	1587.5	1606.5	light responsiveness
SMEL4.1_05g022020.1.01	1875.5	1894.5	light responsiveness
SMEL4.1_05g022020.1.01	820	834	light responsiveness
SMEL4.1_05g022020.1.01	54	72	salicylic acid responsiveness
SMEL4.1_05g022020.1.01	1245	1263	salicylic acid responsiveness
SMEL4.1_05g022020.1.01	1403	1421	salicylic acid responsiveness
SMEL4.1_05g022020.1.01	1441	1459	salicylic acid responsiveness
SMEL4.1_05g022020.1.01	1550	1568	salicylic acid responsiveness
SMEL4.1_05g022020.1.01	1232	1244	light responsiveness
SMEL4.1_05g022020.1.01	900	916	light responsiveness
SMEL4.1_05g024580.1.01	1380	1396	light responsiveness
SMEL4.1_05g024580.1.01	1958	1976	defense and stress responsiveness
SMEL4.1_05g024580.1.01	697	709	light responsiveness
SMEL4.1_05g024580.1.01	1914	1932	salicylic acid responsiveness
SMEL4.1_05g024580.1.01	24	42	light responsiveness
SMEL4.1_05g024580.1.01	793.5	812.5	light responsiveness
SMEL4.1_05g024580.1.01	232	242	MeJA-responsiveness
SMEL4.1_05g024580.1.01	1425	1445	light responsiveness
SMEL4.1_05g024580.1.01	232	242	MeJA-responsiveness
SMEL4.1_05g024580.1.01	99	111	light responsiveness
SMEL4.1_05g024580.1.01	1966	1978	light responsiveness
SMEL4.1_05g024580.1.01	1031	1043	light responsiveness
SMEL4.1_05g024580.1.01	1501	1513	light responsiveness
SMEL4.1_06g000710.1.01	1961	1971	abscisic acid responsiveness
SMEL4.1_06g000710.1.01	177	195	salicylic acid responsiveness
SMEL4.1_06g000710.1.01	1954	1972	light responsiveness
SMEL4.1_06g000710.1.01	1960	1972	light responsiveness
SMEL4.1_06g000710.1.01	2007	2019	light responsiveness
SMEL4.1_06g000710.1.01	759	771	light responsiveness
SMEL4.1_06g000710.1.01	1167	1179	light responsiveness
SMEL4.1_06g000710.1.01	1197	1209	light responsiveness
SMEL4.1_06g000710.1.01	1666	1678	light responsiveness
SMEL4.1_06g000710.1.01	1693	1705	light responsiveness
SMEL4.1_06g000710.1.01	1787	1799	light responsiveness
SMEL4.1_06g000710.1.01	53	65	low-temperature responsiveness
SMEL4.1_06g000710.1.01	259	271	low-temperature responsiveness
SMEL4.1_06g000710.1.01	297	309	low-temperature responsiveness
SMEL4.1_06g000720.1.01	809	821	light responsiveness
SMEL4.1_06g000720.1.01	887	899	light responsiveness
SMEL4.1_06g000720.1.01	1844	1856	light responsiveness
SMEL4.1_06g000720.1.01	198	212	light responsiveness
SMEL4.1_06g000720.1.01	403	417	light responsiveness
SMEL4.1_06g000720.1.01	637	655	light responsiveness
SMEL4.1_06g000720.1.01	306	318	auxin responsiveness
SMEL4.1_06g000720.1.01	1998	2010	auxin responsiveness
SMEL4.1_06g000720.1.01	388	400	light responsiveness
SMEL4.1_06g000720.1.01	180	194	gibberellin-responsiveness
SMEL4.1_06g000720.1.01	1194	1210	light responsiveness
SMEL4.1_06g004680.1.01	152	166	gibberellin-responsiveness
SMEL4.1_06g004680.1.01	1569	1581	light responsiveness
SMEL4.1_06g004680.1.01	1571	1581	abscisic acid responsiveness
SMEL4.1_06g004680.1.01	528	542	light responsiveness
SMEL4.1_06g004680.1.01	277	287	MeJA-responsiveness
SMEL4.1_06g004680.1.01	1569	1579	MeJA-responsiveness
SMEL4.1_06g004680.1.01	277	287	MeJA-responsiveness
SMEL4.1_06g004680.1.01	1569	1579	MeJA-responsiveness
SMEL4.1_06g004680.1.01	259	275	light responsiveness
SMEL4.1_06g004680.1.01	538	556	light responsiveness
SMEL4.1_06g004680.1.01	1658	1672	light responsiveness
SMEL4.1_06g004680.1.01	838	850	light responsiveness
SMEL4.1_06g004680.1.01	1434	1446	light responsiveness
SMEL4.1_06g004680.1.01	1464	1476	light responsiveness
SMEL4.1_06g004680.1.01	852	866	light responsiveness
SMEL4.1_06g004680.1.01	854	866	light responsiveness
SMEL4.1_06g004680.1.01	1662	1674	light responsiveness
SMEL4.1_06g004880.1.01	502	528	light responsiveness
SMEL4.1_06g004880.1.01	1494	1520	light responsiveness
SMEL4.1_06g004880.1.01	624	636	light responsiveness
SMEL4.1_06g004880.1.01	69	81	light responsiveness
SMEL4.1_06g004880.1.01	329	341	light responsiveness
SMEL4.1_06g004880.1.01	527	539	light responsiveness
SMEL4.1_06g004880.1.01	633	645	light responsiveness
SMEL4.1_06g004880.1.01	650	662	light responsiveness
SMEL4.1_06g004880.1.01	1369	1381	light responsiveness
SMEL4.1_06g004880.1.01	1491	1503	light responsiveness
SMEL4.1_06g004880.1.01	1508	1520	light responsiveness
SMEL4.1_06g004880.1.01	1990	2002	light responsiveness
SMEL4.1_06g004880.1.01	1232	1244	drought responsiveness
SMEL4.1_06g004880.1.01	1949	1961	drought responsiveness
SMEL4.1_06g004880.1.01	912	922	MeJA-responsiveness
SMEL4.1_06g004880.1.01	1025	1035	MeJA-responsiveness
SMEL4.1_06g004880.1.01	1935	1945	MeJA-responsiveness
SMEL4.1_06g004880.1.01	912	922	MeJA-responsiveness
SMEL4.1_06g004880.1.01	1025	1035	MeJA-responsiveness
SMEL4.1_06g004880.1.01	1935	1945	MeJA-responsiveness
SMEL4.1_06g004880.1.01	42	62	light responsiveness
SMEL4.1_06g004880.1.01	264	278	light responsiveness
SMEL4.1_06g004880.1.01	579	599	light responsiveness
SMEL4.1_06g004880.1.01	949	963	light responsiveness
SMEL4.1_06g004880.1.01	1171	1189	light responsiveness
SMEL4.1_06g004880.1.01	1429	1447	light responsiveness
SMEL4.1_06g004880.1.01	1035	1047	light responsiveness
SMEL4.1_06g004880.1.01	1037	1047	abscisic acid responsiveness
SMEL4.1_06g005010.1.01	1932	1952	light responsiveness
SMEL4.1_06g005010.1.01	660	676	light responsiveness
SMEL4.1_06g005010.1.01	1517	1533	light responsiveness
SMEL4.1_06g005010.1.01	1526	1544	light responsiveness
SMEL4.1_06g005010.1.01	1266	1278	light responsiveness
SMEL4.1_06g005010.1.01	1078	1090	light responsiveness
SMEL4.1_06g005010.1.01	893	907	light responsiveness
SMEL4.1_06g005010.1.01	895	907	light responsiveness
SMEL4.1_06g005010.1.01	1225	1239	gibberellin-responsiveness
SMEL4.1_06g005010.1.01	1857	1871	gibberellin-responsiveness
SMEL4.1_06g005010.1.01	1090	1104	gibberellin-responsiveness
SMEL4.1_06g005010.1.01	135	147	light responsiveness
SMEL4.1_06g005010.1.01	396	408	light responsiveness
SMEL4.1_06g005010.1.01	904	916	light responsiveness
SMEL4.1_06g005010.1.01	128	146	defense and stress responsiveness
SMEL4.1_06g005010.1.01	1267	1277	abscisic acid responsiveness
SMEL4.1_06g005010.1.01	241	259	salicylic acid responsiveness
SMEL4.1_06g005010.1.01	114	130	light responsiveness
SMEL4.1_06g005010.1.01	1973	1989	light responsiveness
SMEL4.1_06g012070.1.01	1750	1768	defense and stress responsiveness
SMEL4.1_06g012070.1.01	1757	1769	light responsiveness
SMEL4.1_06g012070.1.01	389	405	light responsiveness
SMEL4.1_06g012070.1.01	1585	1597	light responsiveness
SMEL4.1_06g012070.1.01	238	250	auxin responsiveness
SMEL4.1_06g012070.1.01	1435	1453	salicylic acid responsiveness
SMEL4.1_06g012070.1.01	1517	1535	salicylic acid responsiveness
SMEL4.1_06g012070.1.01	1792	1812	light responsiveness
SMEL4.1_06g012070.1.01	1401	1419	light responsiveness
SMEL4.1_06g012070.1.01	1749	1761	low-temperature responsiveness
SMEL4.1_06g012070.1.01	97	109	light responsiveness
SMEL4.1_06g012070.1.01	405	417	light responsiveness
SMEL4.1_06g012070.1.01	1041	1053	light responsiveness
SMEL4.1_06g012070.1.01	1450	1462	light responsiveness
SMEL4.1_06g012070.1.01	1491	1503	light responsiveness
SMEL4.1_06g021080.1.01	587	599	light responsiveness
SMEL4.1_06g021080.1.01	1657	1667	MeJA-responsiveness
SMEL4.1_06g021080.1.01	1826	1836	MeJA-responsiveness
SMEL4.1_06g021080.1.01	268	288	light responsiveness
SMEL4.1_06g021080.1.01	1030	1050	light responsiveness
SMEL4.1_06g021080.1.01	1976	1996	light responsiveness
SMEL4.1_06g021080.1.01	1657	1667	MeJA-responsiveness
SMEL4.1_06g021080.1.01	1826	1836	MeJA-responsiveness
SMEL4.1_06g021080.1.01	499	513	light responsiveness
SMEL4.1_06g021080.1.01	1552	1566	light responsiveness
SMEL4.1_06g021080.1.01	1894	1912	light responsiveness
SMEL4.1_06g021080.1.01	204	222	salicylic acid responsiveness
SMEL4.1_06g021080.1.01	1417	1435	defense and stress responsiveness
SMEL4.1_06g021570.1.01	1961	1977	light responsiveness
SMEL4.1_06g021570.1.01	1921	1933	low-temperature responsiveness
SMEL4.1_06g021570.1.01	207	219	light responsiveness
SMEL4.1_06g021570.1.01	469	481	light responsiveness
SMEL4.1_06g021570.1.01	525	537	light responsiveness
SMEL4.1_06g021570.1.01	990	1016	light responsiveness
SMEL4.1_06g021570.1.01	1010	1022	light responsiveness
SMEL4.1_06g021570.1.01	1857	1871	light responsiveness
SMEL4.1_06g021570.1.01	1864	1878	light responsiveness
SMEL4.1_06g021570.1.01	769	783	gibberellin-responsiveness
SMEL4.1_06g021570.1.01	1718	1744	gibberellin-responsiveness and light responsiveness
SMEL4.1_06g021570.1.01	1626	1644	salicylic acid responsiveness
SMEL4.1_06g021580.1.01	584	604	light responsiveness
SMEL4.1_06g021580.1.01	825	843	salicylic acid responsiveness
SMEL4.1_06g021580.1.01	492	506	gibberellin-responsiveness
SMEL4.1_06g021580.1.01	1888	1900	light responsiveness
SMEL4.1_06g021580.1.01	382	394	low-temperature responsiveness
SMEL4.1_06g021580.1.01	57	69	light responsiveness
SMEL4.1_06g021580.1.01	226	238	light responsiveness
SMEL4.1_06g021580.1.01	79	91	drought responsiveness
SMEL4.1_06g021580.1.01	1807	1819	drought responsiveness
SMEL4.1_06g021580.1.01	647	657	MeJA-responsiveness
SMEL4.1_06g021580.1.01	1757	1767	MeJA-responsiveness
SMEL4.1_06g021580.1.01	647	657	MeJA-responsiveness
SMEL4.1_06g021580.1.01	1757	1767	MeJA-responsiveness
SMEL4.1_06g023040.1.01	500	512	light responsiveness
SMEL4.1_06g023040.1.01	552	564	light responsiveness
SMEL4.1_06g023040.1.01	1529	1541	light responsiveness
SMEL4.1_06g023040.1.01	1687	1699	light responsiveness
SMEL4.1_06g023040.1.01	1698	1724	light responsiveness
SMEL4.1_06g023040.1.01	1370	1380	MeJA-responsiveness
SMEL4.1_06g023040.1.01	1545	1555	MeJA-responsiveness
SMEL4.1_06g023040.1.01	530	544	light responsiveness
SMEL4.1_06g023040.1.01	1387	1407	light responsiveness
SMEL4.1_06g023040.1.01	1370	1380	MeJA-responsiveness
SMEL4.1_06g023040.1.01	1545	1555	MeJA-responsiveness
SMEL4.1_06g023040.1.01	1370	1382	light responsiveness
SMEL4.1_06g023040.1.01	1372	1382	abscisic acid responsiveness
SMEL4.1_06g023040.1.01	1628	1646	salicylic acid responsiveness
SMEL4.1_06g023040.1.01	1756	1774	salicylic acid responsiveness
SMEL4.1_06g023040.1.01	491	505	gibberellin-responsiveness
SMEL4.1_06g023040.1.01	1005	1019	gibberellin-responsiveness
SMEL4.1_06g023040.1.01	1196	1208	light responsiveness
SMEL4.1_06g023040.1.01	1189	1207	defense and stress responsiveness
SMEL4.1_06g023040.1.01	33	45	light responsiveness
SMEL4.1_06g023480.1.01	98	110	light responsiveness
SMEL4.1_06g023480.1.01	1172	1184	light responsiveness
SMEL4.1_06g023480.1.01	1193	1205	light responsiveness
SMEL4.1_06g023480.1.01	1243	1255	light responsiveness
SMEL4.1_06g023480.1.01	1670	1682	light responsiveness
SMEL4.1_06g023480.1.01	1952	1964	low-temperature responsiveness
SMEL4.1_06g023480.1.01	1204	1224	light responsiveness
SMEL4.1_06g023480.1.01	1426	1446	light responsiveness
SMEL4.1_06g023480.1.01	1430	1446	light responsiveness
SMEL4.1_06g023480.1.01	1602	1612	MeJA-responsiveness
SMEL4.1_06g023480.1.01	1656	1668	light responsiveness
SMEL4.1_06g023480.1.01	1203	1221	light responsiveness
SMEL4.1_06g023480.1.01	1279	1295	light responsiveness
SMEL4.1_06g023480.1.01	1930	1946	light responsiveness
SMEL4.1_06g023480.1.01	876	888	drought responsiveness
SMEL4.1_06g023480.1.01	1602	1612	MeJA-responsiveness
SMEL4.1_06g023480.1.01	1604	1614	abscisic acid responsiveness
SMEL4.1_06g023480.1.01	1658	1668	abscisic acid responsiveness
SMEL4.1_06g023480.1.01	462	478	light responsiveness
SMEL4.1_06g023480.1.01	1138	1154	light responsiveness
SMEL4.1_06g023480.1.01	1602	1614	light responsiveness
SMEL4.1_06g023480.1.01	281	297	light responsiveness
SMEL4.1_06g023480.1.01	202	220	defense and stress responsiveness
SMEL4.1_06g023480.1.01	209	221	light responsiveness
SMEL4.1_06g023480.1.01	639	651	light responsiveness
SMEL4.1_06g023480.1.01	1436	1450	gibberellin-responsiveness
SMEL4.1_06g024970.1.01	105	119	gibberellin-responsiveness
SMEL4.1_06g024970.1.01	424	436	light responsiveness
SMEL4.1_06g024970.1.01	955	971	light responsiveness
SMEL4.1_06g024970.1.01	993	1009	light responsiveness
SMEL4.1_06g024970.1.01	1314	1334	light responsiveness
SMEL4.1_06g024970.1.01	1842	1856	light responsiveness
SMEL4.1_06g024970.1.01	1848	1862	light responsiveness
SMEL4.1_06g024970.1.01	425	435	abscisic acid responsiveness
SMEL4.1_06g024970.1.01	320	336	light responsiveness
SMEL4.1_06g024970.1.01	892	908	light responsiveness
SMEL4.1_06g024970.1.01	238	248	MeJA-responsiveness
SMEL4.1_06g024970.1.01	498	508	MeJA-responsiveness
SMEL4.1_06g024970.1.01	1064	1074	MeJA-responsiveness
SMEL4.1_06g024970.1.01	238	248	MeJA-responsiveness
SMEL4.1_06g024970.1.01	498	508	MeJA-responsiveness
SMEL4.1_06g024970.1.01	1064	1074	MeJA-responsiveness
SMEL4.1_06g024970.1.01	1850	1868	light responsiveness
SMEL4.1_06g024970.1.01	1940	1954	light responsiveness
SMEL4.1_06g024970.1.01	1224	1238	light responsiveness
SMEL4.1_06g024970.1.01	1585	1611	light responsiveness
SMEL4.1_06g024970.1.01	1143	1155	light responsiveness
SMEL4.1_06g024970.1.01	1589	1601	light responsiveness
SMEL4.1_06g024970.1.01	1793	1805	light responsiveness
SMEL4.1_06g024970.1.01	1904	1916	light responsiveness
SMEL4.1_06g024970.1.01	282	294	low-temperature responsiveness
SMEL4.1_06g028700.1.01	348	360	light responsiveness
SMEL4.1_06g028700.1.01	364	376	light responsiveness
SMEL4.1_06g028700.1.01	1475	1489	light responsiveness
SMEL4.1_06g028700.1.01	698	714	light responsiveness
SMEL4.1_06g028700.1.01	830	840	MeJA-responsiveness
SMEL4.1_06g028700.1.01	1599	1609	MeJA-responsiveness
SMEL4.1_06g028700.1.01	830	840	MeJA-responsiveness
SMEL4.1_06g028700.1.01	1599	1609	MeJA-responsiveness
SMEL4.1_06g028700.1.01	293	303	abscisic acid responsiveness
SMEL4.1_06g028700.1.01	1925	1935	abscisic acid responsiveness
SMEL4.1_06g028700.1.01	292	304	light responsiveness
SMEL4.1_06g028700.1.01	1921	1937	light responsiveness
SMEL4.1_06g028700.1.01	1924	1936	light responsiveness
SMEL4.1_06g028700.1.01	1208	1226	light responsiveness
SMEL4.1_06g028700.1.01	1298	1314	light responsiveness
SMEL4.1_06g028700.1.01	472	486	gibberellin-responsiveness
SMEL4.1_06g028700.1.01	1859	1873	gibberellin-responsiveness
SMEL4.1_06g028700.1.01	308	322	gibberellin-responsiveness
SMEL4.1_06g028700.1.01	1449	1463	gibberellin-responsiveness
SMEL4.1_06g028700.1.01	1847	1861	gibberellin-responsiveness
SMEL4.1_06g028700.1.01	877	889	light responsiveness
SMEL4.1_06g028700.1.01	973	985	light responsiveness
SMEL4.1_07g000600.1.01	1020	1032	light responsiveness
SMEL4.1_07g000600.1.01	1021	1031	abscisic acid responsiveness
SMEL4.1_07g000600.1.01	1033	1051	abscisic acid responsiveness
SMEL4.1_07g000600.1.01	1901	1911	abscisic acid responsiveness
SMEL4.1_07g000600.1.01	681	699	salicylic acid responsiveness
SMEL4.1_07g000600.1.01	608	620	light responsiveness
SMEL4.1_07g000600.1.01	1569	1581	low-temperature responsiveness
SMEL4.1_07g000600.1.01	854	866	light responsiveness
SMEL4.1_07g000600.1.01	125	139	light responsiveness
SMEL4.1_07g000600.1.01	1899	1911	light responsiveness
SMEL4.1_07g000600.1.01	1671	1685	light responsiveness
SMEL4.1_07g002610.1.01	392	404	light responsiveness
SMEL4.1_07g002610.1.01	1405	1423	light responsiveness
SMEL4.1_07g002610.1.01	1410	1422	light responsiveness
SMEL4.1_07g002610.1.01	1035	1053	light responsiveness
SMEL4.1_07g002610.1.01	1087	1107	light responsiveness
SMEL4.1_07g002610.1.01	1109	1127	salicylic acid responsiveness
SMEL4.1_07g002610.1.01	1672	1690	salicylic acid responsiveness
SMEL4.1_07g002610.1.01	394	404	abscisic acid responsiveness
SMEL4.1_07g002610.1.01	1405	1423	abscisic acid responsiveness
SMEL4.1_07g002610.1.01	1410	1422	abscisic acid responsiveness
SMEL4.1_07g002610.1.01	1412	1422	abscisic acid responsiveness
SMEL4.1_07g002610.1.01	1522	1536	gibberellin-responsiveness
SMEL4.1_07g002610.1.01	1843	1857	gibberellin-responsiveness
SMEL4.1_07g002610.1.01	531	547	light responsiveness
SMEL4.1_07g002610.1.01	625	641	light responsiveness
SMEL4.1_07g002610.1.01	565	577	light responsiveness
SMEL4.1_07g002610.1.01	1632	1644	light responsiveness
SMEL4.1_07g002610.1.01	1156	1168	light responsiveness
SMEL4.1_07g002610.1.01	611	623	drought responsiveness
SMEL4.1_07g002610.1.01	1938	1956	light responsiveness
SMEL4.1_07g002610.1.01	1410	1422	light responsiveness
SMEL4.1_07g002610.1.01	1975	1989	light responsiveness
SMEL4.1_07g002610.1.01	16	34	light responsiveness
SMEL4.1_07g002610.1.01	780	798	light responsiveness
SMEL4.1_07g011540.1.01	962	974	drought responsiveness
SMEL4.1_07g011540.1.01	1120	1132	drought responsiveness
SMEL4.1_07g011540.1.01	1994	2006	drought responsiveness
SMEL4.1_07g011540.1.01	2004	2014	MeJA-responsiveness
SMEL4.1_07g011540.1.01	2004	2014	MeJA-responsiveness
SMEL4.1_07g011540.1.01	1093	1109	light responsiveness
SMEL4.1_07g011540.1.01	822	834	low-temperature responsiveness
SMEL4.1_07g011540.1.01	303	315	light responsiveness
SMEL4.1_07g011540.1.01	1365	1377	light responsiveness
SMEL4.1_07g011540.1.01	1860	1872	light responsiveness
SMEL4.1_07g011540.1.01	1762	1776	auxin responsiveness
SMEL4.1_07g011540.1.01	1313	1327	gibberellin-responsiveness
SMEL4.1_07g011540.1.01	1115	1127	light responsiveness
SMEL4.1_07g011540.1.01	1015	1033	defense and stress responsiveness
SMEL4.1_07g011540.1.01	1781	1799	defense and stress responsiveness
SMEL4.1_07g011540.1.01	612	632	light responsiveness
SMEL4.1_07g011540.1.01	748	766	salicylic acid responsiveness
SMEL4.1_07g012120.1.01	907	919	low-temperature responsiveness
SMEL4.1_07g012120.1.01	925	937	low-temperature responsiveness
SMEL4.1_07g012120.1.01	1333	1345	light responsiveness
SMEL4.1_07g012120.1.01	1356	1368	light responsiveness
SMEL4.1_07g012120.1.01	1848	1866	light responsiveness
SMEL4.1_07g012120.1.01	210	230	light responsiveness
SMEL4.1_07g012120.1.01	1147	1165	light responsiveness
SMEL4.1_07g012120.1.01	323	335	drought responsiveness
SMEL4.1_07g012120.1.01	1043	1055	drought responsiveness
SMEL4.1_07g012120.1.01	1994	2006	drought responsiveness
SMEL4.1_07g012120.1.01	1614	1624	MeJA-responsiveness
SMEL4.1_07g012120.1.01	1614	1624	MeJA-responsiveness
SMEL4.1_07g012120.1.01	1149	1167	light responsiveness
SMEL4.1_07g012120.1.01	1258	1276	light responsiveness
SMEL4.1_07g012120.1.01	1710	1722	auxin responsiveness
SMEL4.1_07g012120.1.01	1311	1325	auxin responsiveness
SMEL4.1_07g012120.1.01	461	475	gibberellin-responsiveness
SMEL4.1_07g012120.1.01	1672	1686	gibberellin-responsiveness
SMEL4.1_07g012120.1.01	89	109	defense and stress responsiveness
SMEL4.1_07g012120.1.01	1657	1675	defense and stress responsiveness
SMEL4.1_07g012220.1.01	301	313	light responsiveness
SMEL4.1_07g012220.1.01	373	385	light responsiveness
SMEL4.1_07g012220.1.01	434	446	light responsiveness
SMEL4.1_07g012220.1.01	495	507	light responsiveness
SMEL4.1_07g012220.1.01	512	524	light responsiveness
SMEL4.1_07g012220.1.01	518	530	light responsiveness
SMEL4.1_07g012220.1.01	538	550	light responsiveness
SMEL4.1_07g012220.1.01	972	984	light responsiveness
SMEL4.1_07g012220.1.01	1818	1830	light responsiveness
SMEL4.1_07g012220.1.01	1902	1914	light responsiveness
SMEL4.1_07g012220.1.01	1474	1490	light responsiveness
SMEL4.1_07g012220.1.01	1108	1120	auxin responsiveness
SMEL4.1_07g012220.1.01	693	713	light responsiveness
SMEL4.1_07g012220.1.01	1295	1309	gibberellin-responsiveness
SMEL4.1_07g012220.1.01	1921	1935	gibberellin-responsiveness
SMEL4.1_07g012220.1.01	1713	1731	defense and stress responsiveness
SMEL4.1_07g012220.1.01	891	907	light responsiveness
SMEL4.1_07g016560.1.01	380	390	abscisic acid responsiveness
SMEL4.1_07g016560.1.01	1415	1425	abscisic acid responsiveness
SMEL4.1_07g016560.1.01	1712	1730	abscisic acid responsiveness
SMEL4.1_07g016560.1.01	1717	1729	abscisic acid responsiveness
SMEL4.1_07g016560.1.01	1719	1729	abscisic acid responsiveness
SMEL4.1_07g016560.1.01	1791	1809	abscisic acid responsiveness
SMEL4.1_07g016560.1.01	1797	1807	abscisic acid responsiveness
SMEL4.1_07g016560.1.01	764	776	light responsiveness
SMEL4.1_07g016560.1.01	1712	1730	light responsiveness
SMEL4.1_07g016560.1.01	1717	1729	light responsiveness
SMEL4.1_07g016560.1.01	162	178	light responsiveness
SMEL4.1_07g016560.1.01	83	101	light responsiveness
SMEL4.1_07g016560.1.01	1712	1730	light responsiveness
SMEL4.1_07g016560.1.01	1713	1731	light responsiveness
SMEL4.1_07g016560.1.01	1792	1810	light responsiveness
SMEL4.1_07g016560.1.01	691	703	light responsiveness
SMEL4.1_07g016560.1.01	111	123	light responsiveness
SMEL4.1_07g016560.1.01	809	821	light responsiveness
SMEL4.1_07g016560.1.01	1094	1106	light responsiveness
SMEL4.1_07g016560.1.01	1400	1414	light responsiveness
SMEL4.1_07g016560.1.01	627	645	light responsiveness
SMEL4.1_07g016560.1.01	379	391	light responsiveness
SMEL4.1_07g016560.1.01	1413	1425	light responsiveness
SMEL4.1_07g016560.1.01	1717	1729	light responsiveness
SMEL4.1_07g016560.1.01	1796	1808	light responsiveness
SMEL4.1_07g016560.1.01	536	556	light responsiveness
SMEL4.1_07g016560.1.01	819	837	light responsiveness
SMEL4.1_07g016560.1.01	1680	1694	light responsiveness
SMEL4.1_07g016560.1.01	815	825	MeJA-responsiveness
SMEL4.1_07g016560.1.01	1507	1517	MeJA-responsiveness
SMEL4.1_07g016560.1.01	815	825	MeJA-responsiveness
SMEL4.1_07g016560.1.01	1507	1517	MeJA-responsiveness
SMEL4.1_07g016560.1.01	339	355	light responsiveness
SMEL4.1_07g016560.1.01	725	741	light responsiveness
SMEL4.1_07g016560.1.01	261	273	drought responsiveness
SMEL4.1_07g016560.1.01	1934	1946	drought responsiveness
SMEL4.1_07g016570.1.01	1813	1833	light responsiveness
SMEL4.1_07g016570.1.01	322	332	MeJA-responsiveness
SMEL4.1_07g016570.1.01	322	332	MeJA-responsiveness
SMEL4.1_07g016570.1.01	850	868	light responsiveness
SMEL4.1_07g016570.1.01	1749	1761	light responsiveness
SMEL4.1_07g016570.1.01	1832	1844	light responsiveness
SMEL4.1_07g016570.1.01	1453	1465	low-temperature responsiveness
SMEL4.1_07g016570.1.01	268	280	light responsiveness
SMEL4.1_07g016570.1.01	965	977	light responsiveness
SMEL4.1_07g016570.1.01	1044	1056	light responsiveness
SMEL4.1_07g016570.1.01	1071	1083	light responsiveness
SMEL4.1_07g016570.1.01	1750	1760	abscisic acid responsiveness
SMEL4.1_07g016570.1.01	1833	1843	abscisic acid responsiveness
SMEL4.1_07g016570.1.01	1542	1554	auxin responsiveness
SMEL4.1_07g016580.1.01	132	142	MeJA-responsiveness
SMEL4.1_07g016580.1.01	1278	1288	MeJA-responsiveness
SMEL4.1_07g016580.1.01	223	243	light responsiveness
SMEL4.1_07g016580.1.01	264	276	light responsiveness
SMEL4.1_07g016580.1.01	699	711	light responsiveness
SMEL4.1_07g016580.1.01	740	752	light responsiveness
SMEL4.1_07g016580.1.01	1171	1183	light responsiveness
SMEL4.1_07g016580.1.01	1736	1748	light responsiveness
SMEL4.1_07g016580.1.01	1817	1829	light responsiveness
SMEL4.1_07g016580.1.01	132	142	MeJA-responsiveness
SMEL4.1_07g016580.1.01	1278	1288	MeJA-responsiveness
SMEL4.1_07g016580.1.01	605	625	light responsiveness
SMEL4.1_07g016580.1.01	1797	1815	light responsiveness
SMEL4.1_07g016580.1.01	132	144	light responsiveness
SMEL4.1_07g016580.1.01	260	276	light responsiveness
SMEL4.1_07g016580.1.01	734	752	light responsiveness
SMEL4.1_07g016580.1.01	740	752	light responsiveness
SMEL4.1_07g016580.1.01	1736	1748	light responsiveness
SMEL4.1_07g016580.1.01	466	484	light responsiveness
SMEL4.1_07g016580.1.01	495	513	light responsiveness
SMEL4.1_07g016580.1.01	516	534	light responsiveness
SMEL4.1_07g016580.1.01	560	576	light responsiveness
SMEL4.1_07g016580.1.01	134	144	abscisic acid responsiveness
SMEL4.1_07g016580.1.01	266	276	abscisic acid responsiveness
SMEL4.1_07g016580.1.01	700	710	abscisic acid responsiveness
SMEL4.1_07g016580.1.01	740	752	abscisic acid responsiveness
SMEL4.1_07g016580.1.01	742	752	abscisic acid responsiveness
SMEL4.1_07g016580.1.01	1172	1182	abscisic acid responsiveness
SMEL4.1_07g016580.1.01	1731	1749	abscisic acid responsiveness
SMEL4.1_07g016580.1.01	1736	1748	abscisic acid responsiveness
SMEL4.1_07g016580.1.01	1738	1748	abscisic acid responsiveness
SMEL4.1_07g016580.1.01	1818	1828	abscisic acid responsiveness
SMEL4.1_07g016580.1.01	352	366	gibberellin-responsiveness
SMEL4.1_07g016580.1.01	597	615	defense and stress responsiveness
SMEL4.1_07g016590.1.01	151	163	light responsiveness
SMEL4.1_07g016590.1.01	95	109	gibberellin-responsiveness
SMEL4.1_07g016600.1.01	354	366	light responsiveness
SMEL4.1_07g016600.1.01	1119	1131	light responsiveness
SMEL4.1_07g016600.1.01	83	95	light responsiveness
SMEL4.1_07g016600.1.01	675	689	light responsiveness
SMEL4.1_07g016600.1.01	677	689	light responsiveness
SMEL4.1_07g016600.1.01	1650	1662	light responsiveness
SMEL4.1_07g016600.1.01	1829	1841	light responsiveness
SMEL4.1_07g016600.1.01	849	859	MeJA-responsiveness
SMEL4.1_07g016600.1.01	849	859	MeJA-responsiveness
SMEL4.1_07g016600.1.01	1110	1122	drought responsiveness
SMEL4.1_07g016600.1.01	1158	1170	drought responsiveness
SMEL4.1_07g016600.1.01	1656	1672	light responsiveness
SMEL4.1_07g016600.1.01	609	621	light responsiveness
SMEL4.1_07g016600.1.01	1195	1213	light responsiveness
SMEL4.1_07g016600.1.01	1743	1761	abscisic acid responsiveness
SMEL4.1_07g016600.1.01	1830	1840	abscisic acid responsiveness
SMEL4.1_07g016600.1.01	650	670	light responsiveness
SMEL4.1_07g016600.1.01	843	855	light responsiveness
SMEL4.1_07g016600.1.01	1994	2006	light responsiveness
SMEL4.1_07g016600.1.01	843	859	auxin responsiveness
SMEL4.1_07g016610.1.01	1538	1550	light responsiveness
SMEL4.1_07g016610.1.01	1821	1833	light responsiveness
SMEL4.1_07g016610.1.01	686	704	light responsiveness
SMEL4.1_07g016610.1.01	1154	1172	light responsiveness
SMEL4.1_07g016610.1.01	1475	1489	light responsiveness
SMEL4.1_07g016610.1.01	264	276	light responsiveness
SMEL4.1_07g016610.1.01	525	537	light responsiveness
SMEL4.1_07g016610.1.01	679	691	light responsiveness
SMEL4.1_07g016610.1.01	1153	1165	light responsiveness
SMEL4.1_07g016610.1.01	303	315	light responsiveness
SMEL4.1_07g016610.1.01	400	412	light responsiveness
SMEL4.1_07g016610.1.01	1519	1531	light responsiveness
SMEL4.1_07g016610.1.01	32	46	gibberellin-responsiveness
SMEL4.1_07g016610.1.01	1410	1424	gibberellin-responsiveness
SMEL4.1_07g016610.1.01	1587	1601	gibberellin-responsiveness
SMEL4.1_07g016610.1.01	180	198	defense and stress responsiveness
SMEL4.1_07g016610.1.01	1419	1437	defense and stress responsiveness
SMEL4.1_07g016610.1.01	354	370	light responsiveness
SMEL4.1_07g016610.1.01	785	803	light responsiveness
SMEL4.1_07g016610.1.01	1653	1669	light responsiveness
SMEL4.1_07g016610.1.01	712	732	light responsiveness
SMEL4.1_07g016610.1.01	1098	1112	light responsiveness
SMEL4.1_07g016610.1.01	785	803	abscisic acid responsiveness
SMEL4.1_07g016610.1.01	1540	1550	abscisic acid responsiveness
SMEL4.1_07g016610.1.01	1822	1832	abscisic acid responsiveness
SMEL4.1_07g016610.1.01	1891	1909	salicylic acid responsiveness
SMEL4.1_07g017710.1.01	777	789	light responsiveness
SMEL4.1_07g017710.1.01	947	959	light responsiveness
SMEL4.1_07g017710.1.01	1376	1390	gibberellin-responsiveness
SMEL4.1_07g017710.1.01	896	906	abscisic acid responsiveness
SMEL4.1_07g017710.1.01	1741	1753	abscisic acid responsiveness
SMEL4.1_07g017710.1.01	1743	1753	abscisic acid responsiveness
SMEL4.1_07g017710.1.01	1191	1209	salicylic acid responsiveness
SMEL4.1_07g017710.1.01	1516	1534	salicylic acid responsiveness
SMEL4.1_07g017710.1.01	1741	1753	light responsiveness
SMEL4.1_07g017710.1.01	1938	1956	light responsiveness
SMEL4.1_07g017710.1.01	895	907	light responsiveness
SMEL4.1_07g017710.1.01	1741	1753	light responsiveness
SMEL4.1_07g017710.1.01	307	317	MeJA-responsiveness
SMEL4.1_07g017710.1.01	1856	1866	MeJA-responsiveness
SMEL4.1_07g017710.1.01	307	317	MeJA-responsiveness
SMEL4.1_07g017710.1.01	1856	1866	MeJA-responsiveness
SMEL4.1_07g017710.1.01	674	686	light responsiveness
SMEL4.1_07g017710.1.01	725	737	light responsiveness
SMEL4.1_07g017710.1.01	1050	1062	light responsiveness
SMEL4.1_07g017710.1.01	1467	1493	light responsiveness
SMEL4.1_07g019430.1.01	1504	1518	auxin responsiveness
SMEL4.1_07g019430.1.01	289	303	gibberellin-responsiveness
SMEL4.1_07g019430.1.01	705	719	gibberellin-responsiveness
SMEL4.1_07g019430.1.01	165	181	light responsiveness
SMEL4.1_07g019430.1.01	1670	1686	light responsiveness
SMEL4.1_07g019430.1.01	107	117	MeJA-responsiveness
SMEL4.1_07g019430.1.01	828	838	MeJA-responsiveness
SMEL4.1_07g019430.1.01	1339	1351	drought responsiveness
SMEL4.1_07g019430.1.01	107	117	MeJA-responsiveness
SMEL4.1_07g019430.1.01	828	838	MeJA-responsiveness
SMEL4.1_07g019430.1.01	697	709	light responsiveness
SMEL4.1_07g019430.1.01	754	766	light responsiveness
SMEL4.1_07g019430.1.01	1017	1029	light responsiveness
SMEL4.1_07g019430.1.01	859	871	light responsiveness
SMEL4.1_07g019430.1.01	1223	1237	light responsiveness
SMEL4.1_07g019430.1.01	1306	1318	light responsiveness
SMEL4.1_07g019430.1.01	1308	1320	light responsiveness
SMEL4.1_07g019430.1.01	1499	1513	light responsiveness
SMEL4.1_07g020530.1.01	1014	1040	light responsiveness
SMEL4.1_07g020530.1.01	600	612	light responsiveness
SMEL4.1_07g020530.1.01	844	856	light responsiveness
SMEL4.1_07g020530.1.01	900	912	light responsiveness
SMEL4.1_07g020530.1.01	1651	1663	light responsiveness
SMEL4.1_07g020530.1.01	152	168	light responsiveness
SMEL4.1_07g020530.1.01	1281	1301	light responsiveness
SMEL4.1_07g020530.1.01	582	592	abscisic acid responsiveness
SMEL4.1_07g020530.1.01	1849	1865	light responsiveness
SMEL4.1_07g020530.1.01	576	594	light responsiveness
SMEL4.1_07g020530.1.01	580	592	light responsiveness
SMEL4.1_07g020530.1.01	716	732	light responsiveness
SMEL4.1_07g020530.1.01	858	872	gibberellin-responsiveness
SMEL4.1_07g020530.1.01	834	846	light responsiveness
SMEL4.1_07g020530.1.01	1867	1879	light responsiveness
SMEL4.1_07g020530.1.01	1920	1932	light responsiveness
SMEL4.1_07g020660.1.01	1801	1819	light responsiveness
SMEL4.1_07g020660.1.01	1807	1825	light responsiveness
SMEL4.1_07g020660.1.01	1284	1294	MeJA-responsiveness
SMEL4.1_07g020660.1.01	1441	1461	light responsiveness
SMEL4.1_07g020660.1.01	1284	1294	MeJA-responsiveness
SMEL4.1_07g020660.1.01	1808	1826	light responsiveness
SMEL4.1_07g020660.1.01	1809	1827	light responsiveness
SMEL4.1_07g020660.1.01	1853	1871	light responsiveness
SMEL4.1_07g020660.1.01	972	990	light responsiveness
SMEL4.1_07g020660.1.01	737	749	light responsiveness
SMEL4.1_07g020660.1.01	824	836	light responsiveness
SMEL4.1_07g020660.1.01	848	860	light responsiveness
SMEL4.1_07g020660.1.01	1678	1690	light responsiveness
SMEL4.1_07g020660.1.01	600	612	light responsiveness
SMEL4.1_07g020660.1.01	1206	1218	light responsiveness
SMEL4.1_07g020660.1.01	806	832	light responsiveness
SMEL4.1_07g020660.1.01	413	425	light responsiveness
SMEL4.1_07g020660.1.01	1955	1971	light responsiveness
SMEL4.1_07g020660.1.01	1504	1516	auxin responsiveness
SMEL4.1_07g020660.1.01	379	397	light responsiveness
SMEL4.1_07g020660.1.01	917	935	salicylic acid responsiveness
SMEL4.1_07g020660.1.01	1611	1625	light responsiveness
SMEL4.1_07g020660.1.01	1789	1803	light responsiveness
SMEL4.1_07g021700.1.01	607	623	light responsiveness
SMEL4.1_07g021700.1.01	610	622	light responsiveness
SMEL4.1_07g021700.1.01	1286	1302	light responsiveness
SMEL4.1_07g021700.1.01	1076	1088	auxin responsiveness
SMEL4.1_07g021700.1.01	119	137	salicylic acid responsiveness
SMEL4.1_07g021700.1.01	1958	1976	salicylic acid responsiveness
SMEL4.1_07g021700.1.01	610	622	abscisic acid responsiveness
SMEL4.1_07g021700.1.01	612	622	abscisic acid responsiveness
SMEL4.1_07g021700.1.01	171	183	light responsiveness
SMEL4.1_07g021700.1.01	851	863	light responsiveness
SMEL4.1_07g021700.1.01	855	867	light responsiveness
SMEL4.1_07g021700.1.01	1361	1373	light responsiveness
SMEL4.1_07g021700.1.01	1393	1405	light responsiveness
SMEL4.1_07g021700.1.01	1669	1681	low-temperature responsiveness
SMEL4.1_07g021700.1.01	1064	1076	light responsiveness
SMEL4.1_07g021700.1.01	258	268	MeJA-responsiveness
SMEL4.1_07g021700.1.01	610	622	light responsiveness
SMEL4.1_07g021700.1.01	581	599	light responsiveness
SMEL4.1_07g021700.1.01	1552	1572	light responsiveness
SMEL4.1_07g021700.1.01	258	268	MeJA-responsiveness
SMEL4.1_07g023150.1.01	1469	1485	light responsiveness
SMEL4.1_07g023150.1.01	1219	1237	defense and stress responsiveness
SMEL4.1_07g023150.1.01	1762	1780	defense and stress responsiveness
SMEL4.1_07g023150.1.01	1226	1238	light responsiveness
SMEL4.1_07g023150.1.01	1819	1831	light responsiveness
SMEL4.1_07g023150.1.01	464	478	gibberellin-responsiveness
SMEL4.1_07g023150.1.01	597	611	gibberellin-responsiveness
SMEL4.1_07g023150.1.01	1749	1763	gibberellin-responsiveness
SMEL4.1_07g023150.1.01	1093	1105	light responsiveness
SMEL4.1_07g023150.1.01	1481	1493	light responsiveness
SMEL4.1_07g023150.1.01	1930	1942	light responsiveness
SMEL4.1_07g023150.1.01	1042	1070	light responsiveness
SMEL4.1_07g023150.1.01	1884	1902	light responsiveness
SMEL4.1_07g023150.1.01	285	295	MeJA-responsiveness
SMEL4.1_07g023150.1.01	291	301	MeJA-responsiveness
SMEL4.1_07g023150.1.01	302	312	MeJA-responsiveness
SMEL4.1_07g023150.1.01	285	295	MeJA-responsiveness
SMEL4.1_07g023150.1.01	291	301	MeJA-responsiveness
SMEL4.1_07g023150.1.01	302	312	MeJA-responsiveness
SMEL4.1_07g023150.1.01	1316	1332	light responsiveness
SMEL4.1_07g023150.1.01	1563	1575	drought responsiveness
SMEL4.1_07g024490.1.01	1707	1719	light responsiveness
SMEL4.1_07g024490.1.01	1204	1222	salicylic acid responsiveness
SMEL4.1_07g024490.1.01	1660	1672	light responsiveness
SMEL4.1_07g024490.1.01	897	907	MeJA-responsiveness
SMEL4.1_07g024490.1.01	1206	1216	MeJA-responsiveness
SMEL4.1_07g024490.1.01	897	907	MeJA-responsiveness
SMEL4.1_07g024490.1.01	1206	1216	MeJA-responsiveness
SMEL4.1_07g024910.1.01	896	906	MeJA-responsiveness
SMEL4.1_07g024910.1.01	1211	1221	MeJA-responsiveness
SMEL4.1_07g024910.1.01	1218	1228	MeJA-responsiveness
SMEL4.1_07g024910.1.01	1813	1823	MeJA-responsiveness
SMEL4.1_07g024910.1.01	1560	1580	light responsiveness
SMEL4.1_07g024910.1.01	1565	1579	light responsiveness
SMEL4.1_07g024910.1.01	896	906	MeJA-responsiveness
SMEL4.1_07g024910.1.01	1211	1221	MeJA-responsiveness
SMEL4.1_07g024910.1.01	1218	1228	MeJA-responsiveness
SMEL4.1_07g024910.1.01	1813	1823	MeJA-responsiveness
SMEL4.1_07g024910.1.01	780	794	light responsiveness
SMEL4.1_07g024910.1.01	1687	1699	light responsiveness
SMEL4.1_07g024910.1.01	1833	1845	light responsiveness
SMEL4.1_07g024910.1.01	191	203	light responsiveness
SMEL4.1_07g024910.1.01	426	438	light responsiveness
SMEL4.1_07g024910.1.01	1029	1041	light responsiveness
SMEL4.1_07g024910.1.01	1503	1515	light responsiveness
SMEL4.1_07g024910.1.01	1693	1705	light responsiveness
SMEL4.1_07g024910.1.01	1726	1738	light responsiveness
SMEL4.1_07g024910.1.01	1750	1762	light responsiveness
SMEL4.1_07g024910.1.01	1595	1613	defense and stress responsiveness
SMEL4.1_07g024910.1.01	801	813	light responsiveness
SMEL4.1_07g024910.1.01	890	906	auxin responsiveness
SMEL4.1_07g024910.1.01	674	686	auxin responsiveness
SMEL4.1_07g024910.1.01	1168	1180	light responsiveness
SMEL4.1_07g024910.1.01	1249	1261	light responsiveness
SMEL4.1_07g024910.1.01	1067	1083	light responsiveness
SMEL4.1_07g024910.1.01	1169	1179	abscisic acid responsiveness
SMEL4.1_08g000240.1.01	1989	2007	light responsiveness
SMEL4.1_08g000240.1.01	619	637	wound responsiveness
SMEL4.1_08g000240.1.01	121	133	light responsiveness
SMEL4.1_08g000240.1.01	473	485	light responsiveness
SMEL4.1_08g000240.1.01	712	724	light responsiveness
SMEL4.1_08g000240.1.01	718	728	MeJA-responsiveness
SMEL4.1_08g000240.1.01	1161	1171	MeJA-responsiveness
SMEL4.1_08g000240.1.01	718	728	MeJA-responsiveness
SMEL4.1_08g000240.1.01	1161	1171	MeJA-responsiveness
SMEL4.1_08g000240.1.01	1283	1301	light responsiveness
SMEL4.1_08g000240.1.01	1325	1343	light responsiveness
SMEL4.1_08g000240.1.01	1607	1619	auxin responsiveness
SMEL4.1_08g000240.1.01	1051	1069	salicylic acid responsiveness
SMEL4.1_08g000240.1.01	556	570	gibberellin-responsiveness
SMEL4.1_08g001230.1.01	176	190	gibberellin-responsiveness
SMEL4.1_08g001230.1.01	431	445	gibberellin-responsiveness
SMEL4.1_08g001230.1.01	533	543	MeJA-responsiveness
SMEL4.1_08g001230.1.01	988	998	MeJA-responsiveness
SMEL4.1_08g001230.1.01	1182	1192	MeJA-responsiveness
SMEL4.1_08g001230.1.01	1994	2004	MeJA-responsiveness
SMEL4.1_08g001230.1.01	274	286	light responsiveness
SMEL4.1_08g001230.1.01	700	720	light responsiveness
SMEL4.1_08g001230.1.01	1854	1866	light responsiveness
SMEL4.1_08g001230.1.01	1671	1683	light responsiveness
SMEL4.1_08g001230.1.01	1599	1617	light responsiveness
SMEL4.1_08g001230.1.01	23	35	light responsiveness
SMEL4.1_08g001230.1.01	858	870	light responsiveness
SMEL4.1_08g001230.1.01	909	921	light responsiveness
SMEL4.1_08g001230.1.01	1737	1749	light responsiveness
SMEL4.1_08g001230.1.01	531	541	abscisic acid responsiveness
SMEL4.1_08g001230.1.01	722	732	abscisic acid responsiveness
SMEL4.1_08g001230.1.01	924	934	abscisic acid responsiveness
SMEL4.1_08g001230.1.01	1849	1867	abscisic acid responsiveness
SMEL4.1_08g001230.1.01	1854	1866	abscisic acid responsiveness
SMEL4.1_08g001230.1.01	1856	1866	abscisic acid responsiveness
SMEL4.1_08g001230.1.01	1930	1944	gibberellin-responsiveness
SMEL4.1_08g001230.1.01	537	553	light responsiveness
SMEL4.1_08g001230.1.01	948	974	light responsiveness
SMEL4.1_08g001230.1.01	533	543	MeJA-responsiveness
SMEL4.1_08g001230.1.01	988	998	MeJA-responsiveness
SMEL4.1_08g001230.1.01	1182	1192	MeJA-responsiveness
SMEL4.1_08g001230.1.01	1994	2004	MeJA-responsiveness
SMEL4.1_08g001230.1.01	530	542	light responsiveness
SMEL4.1_08g001230.1.01	721	733	light responsiveness
SMEL4.1_08g001230.1.01	922	934	light responsiveness
SMEL4.1_08g001230.1.01	1846	1868	light responsiveness
SMEL4.1_08g001230.1.01	1850	1868	light responsiveness
SMEL4.1_08g001230.1.01	1854	1866	light responsiveness
SMEL4.1_08g001230.1.01	1953	1965	light responsiveness
SMEL4.1_08g001230.1.01	279	291	low-temperature responsiveness
SMEL4.1_08g011840.1.01	469	493	light responsiveness
SMEL4.1_08g011840.1.01	929	941	light responsiveness
SMEL4.1_08g011840.1.01	1535	1547	light responsiveness
SMEL4.1_08g011840.1.01	1203	1219	light responsiveness
SMEL4.1_08g011840.1.01	109	119	MeJA-responsiveness
SMEL4.1_08g011840.1.01	109	119	MeJA-responsiveness
SMEL4.1_08g011840.1.01	1677	1691	light responsiveness
SMEL4.1_08g011840.1.01	140	152	light responsiveness
SMEL4.1_08g011840.1.01	1928	1948	light responsiveness
SMEL4.1_08g011840.1.01	281	293	light responsiveness
SMEL4.1_08g011840.1.01	1438	1458	light responsiveness
SMEL4.1_08g011840.1.01	1172	1190	salicylic acid responsiveness
SMEL4.1_08g011840.1.01	1356	1374	salicylic acid responsiveness
SMEL4.1_08g011840.1.01	142	152	abscisic acid responsiveness
SMEL4.1_08g011840.1.01	283	293	abscisic acid responsiveness
SMEL4.1_08g011840.1.01	1318	1332	gibberellin-responsiveness
SMEL4.1_08g011840.1.01	1772	1784	light responsiveness
SMEL4.1_08g011840.1.01	352	368	light responsiveness
SMEL4.1_08g024300.1.01	913	927	light responsiveness
SMEL4.1_08g024300.1.01	478.5	497.5	light responsiveness
SMEL4.1_08g024300.1.01	180	190	MeJA-responsiveness
SMEL4.1_08g024300.1.01	1930	1940	MeJA-responsiveness
SMEL4.1_08g024300.1.01	421	437	light responsiveness
SMEL4.1_08g024300.1.01	531	547	light responsiveness
SMEL4.1_08g024300.1.01	180	190	MeJA-responsiveness
SMEL4.1_08g024300.1.01	1930	1940	MeJA-responsiveness
SMEL4.1_08g024300.1.01	674	686	light responsiveness
SMEL4.1_08g024300.1.01	1148	1160	light responsiveness
SMEL4.1_08g024300.1.01	1111	1137	light responsiveness
SMEL4.1_08g024300.1.01	1684	1710	light responsiveness
SMEL4.1_08g024300.1.01	200	216	light responsiveness
SMEL4.1_08g024300.1.01	1072	1090	light responsiveness
SMEL4.1_08g024300.1.01	1169	1183	gibberellin-responsiveness
SMEL4.1_08g024300.1.01	328	340	light responsiveness
SMEL4.1_08g024300.1.01	768	780	auxin responsiveness
SMEL4.1_08g024620.1.01	727	737	abscisic acid responsiveness
SMEL4.1_08g024620.1.01	725	737	light responsiveness
SMEL4.1_08g024620.1.01	1116	1134	light responsiveness
SMEL4.1_08g024620.1.01	1791	1807	light responsiveness
SMEL4.1_08g024620.1.01	1472	1486	gibberellin-responsiveness
SMEL4.1_08g024620.1.01	1427	1445	defense and stress responsiveness
SMEL4.1_08g024620.1.01	722	734	light responsiveness
SMEL4.1_08g024620.1.01	1306	1318	light responsiveness
SMEL4.1_08g024620.1.01	1434	1446	light responsiveness
SMEL4.1_08g024620.1.01	429	441	low-temperature responsiveness
SMEL4.1_08g024620.1.01	1573	1585	light responsiveness
SMEL4.1_08g024620.1.01	353	367	light responsiveness
SMEL4.1_08g024620.1.01	883	907	light responsiveness
SMEL4.1_08g024620.1.01	1869	1879	MeJA-responsiveness
SMEL4.1_08g024620.1.01	1372	1384	drought responsiveness
SMEL4.1_08g024620.1.01	1136	1152	light responsiveness
SMEL4.1_08g024620.1.01	1869	1879	MeJA-responsiveness
SMEL4.1_08g025400.1.01	1263	1277	light responsiveness
SMEL4.1_08g025400.1.01	1901	1913	light responsiveness
SMEL4.1_08g025400.1.01	1569	1581	light responsiveness
SMEL4.1_08g025400.1.01	1896	1914	abscisic acid responsiveness
SMEL4.1_08g025400.1.01	1901	1913	abscisic acid responsiveness
SMEL4.1_08g025400.1.01	1903	1913	abscisic acid responsiveness
SMEL4.1_08g025400.1.01	321	333	light responsiveness
SMEL4.1_08g025400.1.01	432	444	light responsiveness
SMEL4.1_08g025400.1.01	460	472	light responsiveness
SMEL4.1_08g025400.1.01	479	491	light responsiveness
SMEL4.1_08g025400.1.01	1019	1031	light responsiveness
SMEL4.1_08g025400.1.01	1560	1572	light responsiveness
SMEL4.1_08g025400.1.01	873.5	894.5	flavonoid biosynthetic
SMEL4.1_08g025400.1.01	550	568	defense and stress responsiveness
SMEL4.1_08g025400.1.01	1896	1914	light responsiveness
SMEL4.1_08g025400.1.01	1901	1913	light responsiveness
SMEL4.1_08g025400.1.01	1896	1914	light responsiveness
SMEL4.1_08g025400.1.01	1897	1915	light responsiveness
SMEL4.1_08g025400.1.01	722	738	light responsiveness
SMEL4.1_08g025500.1.01	295	313	light responsiveness
SMEL4.1_08g025500.1.01	889	909	light responsiveness
SMEL4.1_08g025500.1.01	103	113	MeJA-responsiveness
SMEL4.1_08g025500.1.01	334	344	MeJA-responsiveness
SMEL4.1_08g025500.1.01	907	917	MeJA-responsiveness
SMEL4.1_08g025500.1.01	1512	1522	MeJA-responsiveness
SMEL4.1_08g025500.1.01	1706	1720	light responsiveness
SMEL4.1_08g025500.1.01	327	339	light responsiveness
SMEL4.1_08g025500.1.01	442	458	light responsiveness
SMEL4.1_08g025500.1.01	103	113	MeJA-responsiveness
SMEL4.1_08g025500.1.01	334	344	MeJA-responsiveness
SMEL4.1_08g025500.1.01	907	917	MeJA-responsiveness
SMEL4.1_08g025500.1.01	1512	1522	MeJA-responsiveness
SMEL4.1_08g025500.1.01	1660	1674	light responsiveness
SMEL4.1_08g025500.1.01	1662	1674	light responsiveness
SMEL4.1_08g025500.1.01	1803	1817	light responsiveness
SMEL4.1_08g025500.1.01	1420	1432	light responsiveness
SMEL4.1_08g025500.1.01	911	923	light responsiveness
SMEL4.1_08g025500.1.01	329	339	abscisic acid responsiveness
SMEL4.1_08g025500.1.01	579	597	abscisic acid responsiveness
SMEL4.1_08g025500.1.01	1514	1524	abscisic acid responsiveness
SMEL4.1_08g025500.1.01	840	856	light responsiveness
SMEL4.1_08g025500.1.01	1608	1620	auxin responsiveness
SMEL4.1_08g025500.1.01	323	339	light responsiveness
SMEL4.1_08g025500.1.01	1512	1524	light responsiveness
SMEL4.1_09g001250.1.01	725	735	abscisic acid responsiveness
SMEL4.1_09g001250.1.01	1831	1851	salicylic acid responsiveness
SMEL4.1_09g001250.1.01	724	736	light responsiveness
SMEL4.1_09g001250.1.01	1152	1168	light responsiveness
SMEL4.1_09g001250.1.01	1739	1755	light responsiveness
SMEL4.1_09g001250.1.01	469	481	light responsiveness
SMEL4.1_09g001250.1.01	1456	1470	auxin responsiveness
SMEL4.1_09g001250.1.01	198	210	light responsiveness
SMEL4.1_09g001250.1.01	191	209	defense and stress responsiveness
SMEL4.1_09g001250.1.01	1899	1917	defense and stress responsiveness
SMEL4.1_09g001250.1.01	1604	1616	low-temperature responsiveness
SMEL4.1_09g001250.1.01	599	611	light responsiveness
SMEL4.1_09g001250.1.01	700	712	light responsiveness
SMEL4.1_09g001250.1.01	757	769	light responsiveness
SMEL4.1_09g001250.1.01	1021	1033	light responsiveness
SMEL4.1_09g001250.1.01	392	404	light responsiveness
SMEL4.1_09g001250.1.01	427	437	MeJA-responsiveness
SMEL4.1_09g001250.1.01	427	437	MeJA-responsiveness
SMEL4.1_09g007090.1.01	1081	1095	light responsiveness
SMEL4.1_09g007090.1.01	1490	1506	light responsiveness
SMEL4.1_09g007090.1.01	111	123	light responsiveness
SMEL4.1_09g007090.1.01	744	756	light responsiveness
SMEL4.1_09g007090.1.01	771	783	light responsiveness
SMEL4.1_09g007090.1.01	1596	1608	light responsiveness
SMEL4.1_09g007090.1.01	1346	1372	light responsiveness
SMEL4.1_09g007090.1.01	584	600	light responsiveness
SMEL4.1_09g007090.1.01	615	631	light responsiveness
SMEL4.1_09g007090.1.01	1418	1434	light responsiveness
SMEL4.1_09g007090.1.01	1987	2005	defense and stress responsiveness
SMEL4.1_09g007090.1.01	435	447	light responsiveness
SMEL4.1_09g007090.1.01	1581	1593	light responsiveness
SMEL4.1_09g007090.1.01	1731	1743	light responsiveness
SMEL4.1_09g007090.1.01	1400	1410	abscisic acid responsiveness
SMEL4.1_09g007090.1.01	1855	1873	salicylic acid responsiveness
[truncated: 490 more rows]

## Sheet: Table S4
Table S4 Expression data of the eggplant MAPK genes.
gene_ID	nr_symbol	Botrytis cinerea infection group						Control group						CK_vs_BC_DESeq2_FDR	CK_vs_BC_DESeq2_log2FC	CK_vs_BC_DESeq2_(FDR_0.01_FC_2)_regulated
		BC-1_FPKM	BC-1_count	BC-2_FPKM	BC-2_count	BC-3_FPKM	BC-3_count	CK-1_FPKM	CK-1_count	CK-2_FPKM	CK-2_count	CK-3_FPKM	CK-3_count
SMEL4.1_00g000910.1	LOC102592861	30.1696	1127	23.813	888	25.3886	961	33.1265	1176	30.8702	1183	33.3759	1192	2.20078e-08	0.695595	normal
SMEL4.1_00g001250.1	LOC101255379	0	0	0.049215	4	0.069077	5	0	0	0	0	0	0	--	--	--
SMEL4.1_00g003090.1	LOC102580545	9.13883	1076	9.4913	1116	7.70598	920	9.42764	1056	9.728	1176	10.4107	1173	3.16982e-13	0.821983	normal
SMEL4.1_00g006330.1	--	38.0102	1377	46.4487	1679	35.3433	1297	40.8987	1409	51.1049	1899	42.2466	1463	1.70811e-08	0.827394	normal
SMEL4.1_01g000290.1	LOC102593900	43.4017	5567	44.8741	5745	43.4801	5652	30.3923	3707	31.8041	4187	33.0327	4052	2.74703e-63	1.46178	up
SMEL4.1_01g002210.1	--	7.23285	1500	6.05166	1253	5.48258	1152	1.29459	256	2.12024	452	2.51687	499	2.70884e-31	2.64785	up
SMEL4.1_01g002220.1	LOC107004112	5.05825	656	4.5856	594	4.90887	645	12.9593	1597	15.126	2012	16.9345	2099	8.63927e-06	-0.634929	normal
SMEL4.1_01g002500.1	LOC101248247	188.949	16428	198.659	17239	161.627	14241	51.7622	4280	56.4159	5034	51.3039	4266	2.52862e-199	2.7736	up
SMEL4.1_01g002900.1	LOC101258311	14.47	1456	14.9265	1499	12.5526	1280	43.8939	4200	44.8917	4635	47.0341	4525	2.34988e-14	-0.705062	normal
SMEL4.1_01g004620.1	LOC102588528	0.101589	10	0	0	0.020252	3	0	0	0.087773	9	0.020822	2	--	--	--
SMEL4.1_01g011650.1	LOC102597923	1.77896	168	1.20493	113	1.07235	103	2.75052	246	3.87279	374	2.87682	259	0.375287	-0.239163	normal
SMEL4.1_01g011790.1	LOC102604394	26.3756	3442	24.7932	3229	23.1187	3057	35.9469	4460	36.858	4935	40.3998	5041	2.28818e-05	0.38271	normal
SMEL4.1_01g012750.1	--	6.29225	659	5.2566	550	4.68917	498	14.2992	1424	15.2095	1635	14.7986	1482	0.000171656	-0.460039	normal
SMEL4.1_01g014390.1	LOC102590354	0	0	0	0	0	0	0	0	0	0	0	0	--	--	--
SMEL4.1_01g015420.1	--	66.3823	4114	60.969	3771	63.5983	3994	8.65601	511	9.87057	628	8.94082	530	0	3.78907	up
SMEL4.1_01g023970.1	LOC102581424	0.042642	4	0.060805	6	0	0	1.02832	83	0.075902	7	0.368611	30	--	--	--
SMEL4.1_01g024720.1	LOC107841473	19.9661	1639	19.9845	1637	15.5154	1291	16.4786	1286	19.7823	1666	19.0768	1497	7.13401e-15	0.991483	normal
SMEL4.1_01g027970.1	LOC102582561	0.586355	56	0.386608	37	0.406973	40	1.36294	124	1.57511	155	1.36512	125	0.030836	-0.649005	normal
SMEL4.1_01g035960.1	--	0	0	0	0	0	0	0	0	0	0	0	0	--	--	--
SMEL4.1_01g036370.1	--	0.861513	72	0.677079	57	0.654538	56	0.311078	25	0.127433	11	0.521941	42	2.66965e-05	2.17585	up
SMEL4.1_01g037640.1	LOC102602127	4.30549	264	3.99024	244	3.80804	237	35.124	2046	34.3331	2159	37.2401	2182	4.61711e-78	-2.14783	down
SMEL4.1_01g038380.1	LOC107015444	0	0	0	0	0	0	0	0	0	0	0	0	--	--	--
SMEL4.1_02g008660.1	LOC107010490	0.049747	3	0	0	0.094247	4	0.07853	4	0	0	0	0	--	--	--
SMEL4.1_02g008870.1	LOC102594279	0.66094	63	0.657574	63	0.521539	51	0.117743	11	0.178879	18	0.29015	27	2.14422e-09	2.61025	up
SMEL4.1_02g010700.1	LOC102589408	1.79646	198	1.95065	215	1.49428	167	6.484	679	6.76266	764	7.00012	737	1.93929e-10	-0.957786	normal
SMEL4.1_02g011700.1	LOC102587092	158.613	12186	163.739	12555	144.221	11229	26.8331	1961	27.4468	2164	23.0491	1694	1.70123e-288	3.58394	up
SMEL4.1_02g013460.1	LOC102598189	1.51951	148	0.872648	85	1.10007	109	2.54157	236	3.30633	331	3.28705	306	0.136193	-0.398178	normal
SMEL4.1_02g014960.1	LOC102595305	61.6824	11002	63.9954	11393	56.4549	10205	81.3161	13792	86.6111	15853	86.7916	14803	5.11804e-11	0.507403	normal
SMEL4.1_02g016240.1	LOC102588783	58.9618	4537	57.12	4387	53.2012	4149	29.1712	2135	28.2394	2230	30.4395	2240	2.2223e-128	1.93715	up
SMEL4.1_02g021390.1	LOC101055536	36.1083	4105	41.7387	4736	30.8395	3553	21.5375	2328	25.8791	3019	28.2537	3072	2.33002e-25	1.51152	up
SMEL4.1_02g022170.1	--	74.976	5159	66.0357	4535	74.765	5213	104.468	6835	117.692	8310	127.804	8408	0.0170502	0.296729	normal
SMEL4.1_02g024310.1	LOC101261474	0.544958	40	0.367539	27	0.49848	37	15.8801	1086	15.0617	1111	17.045	1172	1.27967e-85	-4.06617	down
SMEL4.1_02g026000.1	LOC102589598	13.5077	547	18.3496	741	10.1908	418	0.32325	13	0.873513	37	0.161066	7	4.43687e-46	5.87778	up
SMEL4.1_02g026010.1	LOC107009430	28.6373	1152	28.4877	1144	30.425	1240	5.5215	212	9.35425	386	6.29126	242	2.34747e-52	3.04338	up
SMEL4.1_02g026020.1	LOC102590248	49.653	1986	50.731	2025	54.9866	2228	5.57733	213	6.7904	279	3.74952	144	1.33654e-99	4.26146	up
SMEL4.1_02g026370.1	LOC102605674	8.2447	996	6.63026	799	9.19176	1125	43.1906	4957	51.2185	6344	45.0095	5195	6.40588e-22	-1.53498	down
SMEL4.1_02g027550.1	LOC107011539	0.164334	20	0.113645	14	0.134515	17	0.201359	23	0.305149	38	0.321227	37	--	--	--
SMEL4.1_03g001510.1	LOC107012766	15.8584	1016	14.1395	904	14.3986	935	9.78205	596	10.8779	715	10.6632	653	7.76072e-42	1.49518	up
SMEL4.1_03g020790.1	--	52.1966	1906	66.7861	2434	54.9823	2035	49.8287	1730	52.0049	1949	46.8367	1636	2.24807e-20	1.22039	up
SMEL4.1_03g022960.1	LOC107862748	18.6763	1416	17.2596	1307	14.7891	1137	18.4815	1333	18.7117	1456	20.7958	1508	1.55672e-12	0.795191	normal
SMEL4.1_03g023830.1	LOC102585791	4.65673	503	3.73474	403	3.34645	366	10.3976	1067	12.7005	1407	11.749	1213	0.000118253	-0.581814	normal
SMEL4.1_03g025230.1	--	38.8651	3191	30.4698	2497	29.6201	2465	55.7116	4349	59.387	5003	62.4876	4906	0.240938	0.144155	normal
SMEL4.1_03g027050.1	LOC107862271	0.88366	85	0.603006	58	0.973879	95	0.10814	10	0.153987	16	0.108926	10	1.38916e-17	3.68963	up
SMEL4.1_03g028310.1	LOC107012497	0	0	0	0	0	0	1.83234	99	1.1567	68	1.52345	83	1.15917e-09	-7.87863	down
SMEL4.1_03g028390.1	--	5.57174	336	4.5074	271	4.94383	302	5.18893	297	5.96653	369	4.9862	287	9.28552e-08	0.889317	normal
SMEL4.1_03g029050.1	LOC102588748	7.63606	364	9.98424	475	11.2964	545	0.600111	28	1.00833	50	0.435043	20	5.79341e-53	4.79626	up
SMEL4.1_03g030360.1	LOC107014282	62.3486	9240	60.5575	8958	57.5108	8638	25.4904	3593	28.4284	4324	26.484	3754	4.91651e-174	2.1578	up
SMEL4.1_03g030750.1	MKK3	0.242631	14	0	0	0	0	0.15191	8	0.762412	43	0.113534	6	--	--	--
SMEL4.1_03g034090.1	--	184.02	7646	159.787	6626	184.591	7773	69.922	2763	76.8966	3279	63.3937	2519	7.72371e-83	2.32472	up
SMEL4.1_04g000880.1	--	0.021904	2	0.019459	2	0	0	0.04607	4	0.021344	2	0	0	--	--	--
SMEL4.1_04g002370.1	LOC102593317	0.020882	2	0.063688	6	0.062582	6	6.24116	559	5.69663	551	7.3466	662	4.40795e-42	-6.03228	down
SMEL4.1_04g002760.1	LOC102578703	14.9006	1390	13.8889	1294	12.7715	1208	79.3248	7037	80.4549	7703	81.8102	7298	1.87884e-87	-1.54875	down
SMEL4.1_04g004830.1	LOC107032334	5.10696	180	4.74598	167	4.03738	144	10.4624	350	10.6791	386	11.577	390	0.157861	-0.246467	normal
SMEL4.1_04g005850.1	--	0	0	0	0	0	0	0	0	0	0	0	0	--	--	--
SMEL4.1_04g017310.1	LOC102601301	1.37608	174	1.48743	188	1.52459	195	4.58328	550	5.05092	654	7.24097	874	3.14095e-05	-0.945835	normal
SMEL4.1_04g020210.1	LOC107015984	0.498927	47	0.401475	38	0.312739	30	3.37506	299	3.40028	325	3.54433	316	1.89823e-17	-2.08166	down
SMEL4.1_04g021710.1	MPK9	5.62383	336	4.96645	296	4.45255	270	21.2082	1204	22.9134	1404	26.5946	1518	2.73404e-17	-1.24295	down
SMEL4.1_05g003720.1	LOC102598368	0.043506	4	0	0	0	0	0.628248	55	0.869503	83	0.537838	48	1.80389e-06	-4.58851	down
SMEL4.1_05g004710.1	LOC102596871	8.92506	820	6.6773	612	8.69181	809	1.64869	144	2.21328	209	1.88325	166	3.58192e-59	3.07169	up
SMEL4.1_05g006260.1	LOC102598810	1.46711	108	1.43771	105	1.27339	95	12.9112	896	12.6631	949	10.7742	752	3.90354e-37	-2.12121	down
SMEL4.1_05g006900.1	LOC104227685	38.8104	1309	38.5448	1297	35.7689	1222	37.5643	1205	40.3272	1396	38.5398	1243	4.59072e-26	0.949427	normal
SMEL4.1_05g009320.1	LOC101268747	15.7814	1079	19.3949	1323	13.467	933	20.1964	1312	23.2275	1629	22.5419	1473	0.000261888	0.550169	normal
SMEL4.1_05g012380.1	LOC102602718	7.02362	684	6.81084	662	5.0187	496	6.77182	627	7.46778	747	6.81007	634	1.62165e-08	0.827313	normal
SMEL4.1_05g018780.1	LOC102600645	14.8624	1370	11.5695	1064	12.0659	1127	0.748413	66	1.25127	119	1.22332	108	2.52871e-116	4.56056	up
SMEL4.1_05g019180.1	LOC102605826	0	0	0	0	0	0	0	0	0	0	0	0	--	--	--
SMEL4.1_05g022020.1	LOC102585267	4.47138	529	4.17748	493	4.15348	498	15.1527	1703	15.9187	1931	15.1672	1715	9.22297e-18	-0.8598	normal
SMEL4.1_05g024580.1	MAPK6	0.288913	27	0.366459	34	0.579551	54	3.96014	343	3.76463	352	3.1261	273	3.32361e-11	-2.10683	down
SMEL4.1_06g000710.1	LOC102602529	0	0	0	0	0	0	0	0	0	0	0	0	--	--	--
SMEL4.1_06g000720.1	LOC107021908	0	0	0	0	0	0	0	0	0	0	0	0	--	--	--
SMEL4.1_06g004680.1	LOC102604283	6.28015	584	5.79063	538	5.71249	539	27.3906	2421	25.6894	2451	30.2317	2688	3.14699e-26	-1.23555	down
SMEL4.1_06g004880.1	LOC102585585	97.4575	5941	73.4135	4467	115.641	7145	99.4628	5766	94.5105	5913	70.6742	4120	7.63984e-08	1.11508	up
SMEL4.1_06g005010.1	--	1.87017	289	2.06023	318	2.00639	314	12.0566	1768	11.6985	1852	11.8643	1750	4.88065e-40	-1.58822	down
SMEL4.1_06g012070.1	LOC102599452	4.60797	635	4.23963	583	3.95067	551	16.1546	2114	15.0406	2124	16.02	2108	3.93604e-18	-0.892044	normal
SMEL4.1_06g021080.1	LOC101256599	1.24888	59	0.891103	42	1.37225	66	1.04582	47	0.965796	47	0.685554	31	0.00033877	1.37809	up
SMEL4.1_06g021570.1	LOC107023126	20.9785	2807	18.2876	2442	15.102	2048	23.1332	2944	23.1251	3175	24.6374	3152	2.88027e-07	0.602764	normal
SMEL4.1_06g021580.1	LOC102586032	6.48058	643	5.47071	541	4.37019	439	2.03419	192	2.54267	259	2.65517	252	7.23759e-32	2.15743	up
SMEL4.1_06g023040.1	LOC107023797	5.13231	353	4.03053	277	3.06834	214	17.1079	1118	18.1665	1281	16.6487	1094	2.91747e-10	-1.10075	down
SMEL4.1_06g023480.1	LOC107023742	5.34584	461	4.30348	371	3.95437	346	7.91856	650	8.79923	779	7.58835	626	0.33227	0.150669	normal
SMEL4.1_06g024970.1	LOC102595530	0.161497	12	0	0	0.184543	14	0.074823	5	0	0	0.081296	6	--	--	--
SMEL4.1_06g028700.1	LOC102602509	13.2387	1203	13.245	1201	9.78787	901	28.6586	2476	31.3181	2919	34.1995	2971	0.00486574	-0.390144	normal
SMEL4.1_07g000600.1	LOC102606190	3.8186	534	3.66552	512	3.19355	453	15.9005	2113	17.4359	2500	17.1214	2288	2.05457e-33	-1.24887	down
SMEL4.1_07g002610.1	LOC102591396	5.75216	1078	6.44146	1205	6.2152	1181	21.6574	3859	21.1207	4061	24.0053	4301	3.02953e-13	-0.864044	normal
SMEL4.1_07g011540.1	LOC107026013	29.2319	1405	30.5886	1467	29.5292	1438	51.8485	2369	49.665	2449	54.5952	2509	0.0719666	0.188281	normal
SMEL4.1_07g012120.1	LOC102582891	68.562	2450	62.6836	2235	60.5944	2194	81.7728	2778	70.6741	2591	81.4421	2783	3.31138e-11	0.704292	normal
SMEL4.1_07g012220.1	LOC107031082	16.1519	1603	16.1451	1599	12.7357	1281	19.9057	1879	20.3157	2069	22.5276	2138	1.73189e-05	0.508773	normal
SMEL4.1_07g016560.1	--	0.102002	4	0.031158	2	0.284577	11	0.33806	13	0.22511	9	0.111127	4	--	--	--
SMEL4.1_07g016570.1	LOC102581172	0.050424	2	0.253451	11	0	0	0.123966	5	0.215932	9	0.436128	17	--	--	--
SMEL4.1_07g016580.1	LOC102581172	0.084264	6	0	0	0	0	3.15264	187	5.44044	348	4.89919	292	2.72851e-06	-6.18139	down
SMEL4.1_07g016590.1	LOC102582171	0	0	0	0	0.371894	15	11.7734	421	14.7621	569	14.9355	536	0.00493039	-5.64864	down
SMEL4.1_07g016600.1	LOC102581172	0.187787	9	0.140057	6	0.337775	15	0.259592	11	0.451166	20	0.440991	19	--	--	--
SMEL4.1_07g016610.1	LOC102587680	1.87284	87	1.11694	52	2.51884	118	0.68053	30	1.72506	82	1.18499	53	0.000519114	1.62046	up
SMEL4.1_07g017710.1	LOC107026093	33.8522	3139	31.0244	2872	30.6251	2878	35.9418	3170	37.3915	3559	37.4304	3319	3.12263e-23	0.777456	normal
SMEL4.1_07g019430.1	LOC102602158	8.79925	944	10.5659	1131	9.8558	1072	5.3098	542	6.23398	687	5.13661	527	5.04178e-35	1.80388	up
SMEL4.1_07g020530.1	LOC102595770	11.7252	798	12.5844	855	11.022	761	32.6891	2116	30.2592	2114	28.3042	1842	0.000971817	-0.377044	normal
SMEL4.1_07g020660.1	LOC107026021	16.4327	1619	14.4487	1421	14.9459	1492	23.6995	2220	23.7792	2404	27.0143	2544	0.00904519	0.290876	normal
SMEL4.1_07g021700.1	LOC102590770	24.8068	2314	25.5351	2377	24.0663	2275	18.0354	1600	18.7827	1798	19.078	1702	3.35616e-59	1.40513	up
SMEL4.1_07g023150.1	LOC107026060	1.90626	181	1.34131	127	1.64544	158	3.05312	275	3.11774	303	3.55554	322	0.992501	0.00225975	normal
SMEL4.1_07g024490.1	LOC102597525	4.47075	235	2.9606	155	3.93506	210	0.506447	26	0.587405	32	0.950698	48	8.47306e-28	3.45129	up
SMEL4.1_07g024910.1	LOC102592322	12.3875	574	9.57128	443	9.9272	467	2.40734	107	4.52935	216	4.85729	216	2.15186e-20	2.41931	up
SMEL4.1_08g000240.1	--	9.10421	680	9.50617	708	8.36792	633	13.6932	972	15.0344	1152	13.1417	938	0.00194142	0.357331	normal
SMEL4.1_08g001230.1	LOC107026790	17.4604	1648	15.5676	1466	12.7656	1221	12.2747	1102	13.7776	1334	12.1603	1097	7.67012e-24	1.24785	up
SMEL4.1_08g011840.1	LOC102583867	0	0	0	0	0	0	0	0	0	0	0	0	--	--	--
SMEL4.1_08g024300.1	--	0.390132	27	0.13208	9	0.339241	24	0.711488	46	0.86913	60	0.830964	54	0.39583	-0.457824	normal
SMEL4.1_08g024620.1	--	1.6648	213	1.64827	210	1.15388	150	9.11939	1106	8.89331	1164	10.4167	1270	7.099e-24	-1.68009	down
SMEL4.1_08g025400.1	LOC101265054	0	0	0	0	0	0	0	0	0	0	0	0	--	--	--
SMEL4.1_08g025500.1	LOC102594076	9.20777	810	8.46343	743	8.1196	724	29.4051	2458	29.3634	2648	28.2586	2375	4.69384e-17	-0.762449	normal
SMEL4.1_09g001250.1	LOC102594945	22.4762	2639	20.6495	2420	19.9505	2374	26.0177	2905	27.8217	3352	28.4827	3198	1.14891e-12	0.606864	normal
SMEL4.1_09g007090.1	LOC102590767	15.7587	1286	16.1946	1319	14.0509	1162	26.6505	2068	26.4667	2216	26.0821	2035	0.0238656	0.207015	normal
SMEL4.1_09g010060.1	LOC102588230	7.92991	318	7.54456	302	5.17439	211	19.3439	738	19.3017	795	18.4786	709	0.00493122	-0.483299	normal
SMEL4.1_09g010100.1	LOC107031259	14.4584	1222	15.5661	1314	11.2343	963	16.9315	1361	20.5116	1779	21.9786	1777	0.00314964	0.461484	normal
SMEL4.1_09g010930.1	LOC102588417	34.8823	3473	34.7941	3458	34.0191	3433	37.3336	3535	41.1167	4201	41.7219	3973	3.81744e-18	0.780343	normal
SMEL4.1_09g019210.1	LOC102581254	12.0036	1201	8.12917	812	7.95789	807	8.14261	775	7.85493	807	8.64388	827	4.05416e-12	1.17298	up
SMEL4.1_10g000210.1	LOC102584708	0	0	0.051418	4	0.046165	4	0.158218	12	0.162943	14	0.133899	10	--	--	--
SMEL4.1_10g010500.1	LOC102604914	0.570852	52	0.653017	60	0.418698	39	6.70452	581	7.63546	714	8.5057	741	5.42196e-37	-2.80137	down
SMEL4.1_10g015030.1	LOC102586604	56.7178	3822	57.1588	3844	53.3419	3643	47.1384	3021	49.3519	3413	49.1639	3168	4.75148e-56	1.19111	up
SMEL4.1_10g019780.1	LOC107032189	0.011225	2	0.030094	4	0	0	0.114693	14	0.026596	4	0.255261	30	--	--	--
SMEL4.1_10g020400.1	--	0.896751	64	0.835831	60	1.24767	90	8.62723	582	8.3553	608	9.94054	674	4.71466e-21	-2.16496	down
SMEL4.1_10g022610.1	LOC102597348	19.6791	2162	19.045	2089	18.8568	2100	13.9635	1459	16.0262	1807	17.1599	1803	3.60378e-30	1.28121	up
SMEL4.1_10g026030.1	LOC102585161	161.953	15513	171.904	16435	202.209	19630	31.5914	2878	31.6498	3112	23.7859	2179	4.44172e-109	3.62263	up
SMEL4.1_10g027240.1	LOC101253334	0.608872	45	0.463942	34	0.168773	13	1.09695	76	1.02443	77	1.35219	94	0.317888	-0.49192	normal
SMEL4.1_11g004390.1	LOC102578443	32.3605	2555	29.3964	2317	26.6367	2132	73.246	5499	77.2404	6259	76.7597	5796	9.87496e-06	-0.372854	normal
SMEL4.1_11g004820.1	--	65.939	6225	56.2994	5305	58.1399	5563	18.915	1699	19.0613	1847	19.2571	1739	2.08081e-193	2.64668	up
SMEL4.1_11g012290.1	LOC102601318	3.08326	221	5.13059	367	3.5686	260	23.495	1601	22.1481	1629	23.4586	1607	7.25717e-15	-1.55684	down
SMEL4.1_11g019190.1	LOC102606362	73.902	6357	67.2535	5774	62.5819	5455	32.6245	2669	36.4257	3215	36.1137	2971	3.8182e-111	1.94391	up
SMEL4.1_11g023790.1	LOC101263506	0	0	0	0	0	0	0	0	0	0	0	0	--	--	--
SMEL4.1_11g025330.1	LOC102580060	21.1111	3816	21.0481	3798	19.112	3501	17.8787	3073	18.7322	3475	20.7247	3583	2.91409e-30	1.08667	up
SMEL4.1_11g026050.1	--	30.1661	2746	24.4426	2221	23.6295	2180	15.464	1339	17.6051	1645	15.8125	1377	3.51906e-48	1.66679	up
SMEL4.1_11g027360.1	LOC102603410	0	0	0.026439	2	0	0	0.514958	30	0.775313	48	0.771961	45	--	--	--
SMEL4.1_12g001740.1	LOC102593817	56.3749	3012	57.1619	3048	47.7547	2586	27.166	1380	26.7418	1466	21.4246	1095	2.0371e-62	2.08791	up
SMEL4.1_12g002090.1	LOC107007564	1.0311	58	1.31989	74	0.692118	40	1.54157	83	1.90297	110	2.54685	137	0.984622	0.00766092	normal
SMEL4.1_12g002850.1	LOC102604043	115.593	9148	111.273	8789	102.655	8234	60.7595	4573	61.9593	5032	62.1777	4706	2.49976e-165	1.8243	up
SMEL4.1_12g003140.1	LOC102588190	9.93248	890	21.0303	1881	10.9679	996	21.0058	1790	20.4658	1882	20.8161	1784	0.119455	0.420199	normal
SMEL4.1_12g003870.1	LOC107032062	0	0	0	0	0.031725	4	0	0	0	0	0	0	--	--	--
SMEL4.1_12g006000.1	LOC101245018	11.5129	836	15.239	1104	8.01532	590	23.8379	1645	37.1212	2764	21.953	1523	0.321604	-0.266434	normal
SMEL4.1_12g010660.1	LOC104120061	0	0	0	0	0	0	0	0	0	0	0	0	--	--	--
SMEL4.1_12g011580.1	LOC101247097	47.4174	4043	48.0516	4089	45.2169	3908	4.94044	401	4.26844	374	4.47867	366	0	4.35206	up
SMEL4.1_12g012720.1	LOC107005095	2.62703	247	1.90694	179	1.96991	188	7.59743	678	7.56059	729	7.11827	639	1.91538e-06	-0.785125	normal
SMEL4.1_12g013130.1	MAPK4	2.37626	112	1.55174	73	1.94989	94	5.27999	237	5.2455	254	5.61232	253	0.0506235	-0.463376	normal

## Sheet: Table S5
Table S5 The primers used in this study.
	Name	Sequnece (5'-3')
	SmMAP2K2-qPCR-F	CAGAGGCACCACCCACTG
	SmMAP2K2-qPCR-R	AGGATGGCGCAAGAGCTG
	SmMAP2K4-qPCR-F	TCAATCCTTGGCCGGACG
	SmMAP2K4-qPCR-R	CTAGTGTGCCGGCGTTCA
	SmMAPK2-qPCR-F	ACAGCTCCCACAGTACCCA
	SmMAPK2-qPCR-R	AGTAGGGGTGGCAGAGGG
	SmMAPK8-qPCR-F	TTTGGTCAGTGGGCTGCA
	SmMAPK8-qPCR-R	TGGCATCATCTGGTGAGCC
	SmMAP3K29-qPCR-F	AGCTCAACTGTTGCCCCC
	SmMAP3K29-qPCR-R	TTTCCGACAAGGCACCCC
	SmMAP3K38-qPCR-F	GTACCGGTGGATGGCACC
	SmMAP3K38-qPCR-R	AGACTGCAAATGCCGCCT
	SmACTIN-qPCR-F	TTAATTTGAAGCCAAAGGTCCC
	SmACTIN-qPCR-R	AGCCTCCTTGTATTGTACCTG
	SmMAP3K38-F	CTGTATATTCTGCCCAAATTCGCGAATGAAGAATTTCAATTGGTTTAAGC
	SmMAP3K38-R	AGCTCCTCCTCCTCCTGCCTCAGCAGAAGCTGATG
